# Supplementary material for: Global clinical trials on stem cell therapy for autoimmune diseases: trends and future directions
Source: Front Immunol. 2025 Jul 24;16:1616231. doi: 10.3389/fimmu.2025.1616231 (PMC12328461; doi:10.3389/fimmu.2025.1616231)
Supplement: Supplementary file 2 [file DataSheet1.xlsx]

## Sheet: Results
Trial ID	Protocol/Trial ID	Trial Title	CLINICAL PHASE	Trial Status	Therapeutic Area	Disease	Patient Segment	MeSH Term	Record Type	Sponsor/Collaborator	Sponsor/Collaborator Role	Sponsor/Collaborator Type	Sponsor/Collaborator: Parent HQ Country	Sponsor/Collaborator: Parent HQ State	Sponsor/Collaborator: Parent HQ City	Sponsor/Collaborator: Parent HQ Postal Code	Primary Tested Drug	Primary Tested Drug: Mechanism Of Action	Primary Tested Drug: Target	Primary Tested Drug: Therapeutic Class	类型	Other Tested Drug	Other Tested Drug: Mechanism Of Action	Other Tested Drug: Target	Other Tested Drug: Therapeutic Class	Other Tested Drug: Drug Type	Oncology Biomarker	Oncology Biomarker Common Use(s)	Trial Objective	Primary Endpoint	Primary Endpoint Group	Primary Endpoint Details	Secondary/Other Endpoint	Secondary/Other Endpoint Group	Secondary/Other Endpoint Details	Start Date	Start Date Type	Enrollment Duration (Mos.)	Enrollment Duration Type	Enrollment Close Date	Enrollment Close Date Type	Treatment Duration (Mos.)	Treatment Duration Type	Primary Completion Date	Primary Completion Date Type	Primary Endpoints Reported Date	Primary Endpoints Reported Date Type	Pts/Site/Mo	Pts/Site/Mo Type
548876	LK-23-01 NCT06737380 TrialTroveID-548876	A Phase I, Open-Label Study to Evaluate the Safety and Tolerability of Subcutaneous Administration of Umbilical Cord Derived - Mesenchymal Stromal Cell Therapy in Addition to Standard of Care as A Treatment For Active Systemic Lupus Erythematosus	I	Planned	Autoimmune/Inflammation	Lupus	Moderate; Nephritis; Severe; Treatment resistant	Lupus Erythematosus, Systemic; Lupus Nephritis; Systemic Lupus Erythematosus	Trialtrove	LiveKidney Bio Medical University of South Carolina	Sponsor Collaborator	Industry, all other pharma Academic	Israel		Tel Aviv		LK-001			Immunosuppressant	Biological > Cellular > Cell type > Stem cell > Mesenchymal stem cell						CRP	Diagnostic; Predictive; Predisposing; Prognostic	The goal of this clinical trial is to evaluate the safety and effectiveness of UC-MSCs in adults with systemic lupus erythematosus (SLE). The main questions this study aims to answer are: 1. Can UC-MSCs improve kidney function and reduce SLE disease activity? 2. Are UC-MSCs safe and well-tolerated in this patient population? Participants in this study will: * Receive UC-MSCs in a single dose in a…	Adverse Events Safety and Tolerability Treatment Emergent Adverse Events	Safety/Toxicity > Adverse Drug Reactions Safety/Toxicity > Safety And Tolerability Safety/Toxicity > Adverse Drug Reactions	Incidence of Treatment-Emergent Adverse Events [Time Frame: day 1 to day 168] Analysis for the primary endpoint will be descriptive in nature. safety and tollerability will be measured by thr number of AEs and SAEs observed. Adverse event incidents will be summarized descriptively. The severity grade of each recorded AE, and their relationship to study treatment will be analyzed. The action taken…	Anti-dsDNA antibodies BILAG C reactive protein Erythrocyte Sedimentation Rate SLEDAI Systemic steroids Urine protein level	Efficacy > Inflammatory Assessment Efficacy > Patient Assessment Instruments Efficacy > Inflammatory Assessment Efficacy > Inflammatory Assessment Efficacy > Patient Assessment Instruments Efficacy > Clinical Response Efficacy > Laboratory Measurements	Change from baseline in the SLEDAI 2K following administration [Time Frame: day 1 to day 168] total score ranging from 0 to 105. Interpretation: Scores are categorized to indicate disease activity: 0: No activity 1-5: Mild activity 6-10: Moderate activity 11-19: High activity ≥20: Very high activity improvement is a decrease in score. Change from baseline in the BILAG Index score following admini…	2025-01-01	Anticipated	11.47	Anticipated	2025-12-16	Anticipated	5.5	Anticipated	2026-06-01	Anticipated			0.87	Anticipated
545637	TrialTroveID-545637	A Phase 2/3 clinical study to evaluate umbilical cord outer lining-derived stem cells (ULSCs) program in adults with (Polymyositis (PM)/Dermatomyositis (DM)	II/III	Planned	Autoimmune/Inflammation	Dermatomyositis/Polymyositis	Dermatomyositis; Polymyositis	Dermatomyositis; Polymyositis	Trialtrove	Restem	Sponsor	Industry, all other pharma	United States				umbilical cord mesenchymal stem cell therapy, Restem	Not applicable	Not applicable	Anti-inflammatory; Respiratory	Biological > Cellular > Cell origin; Biological > Cellular > Cell type > Stem cell > Umbilical stem cell								To evaluate umbilical cord outer lining-derived stem cells (ULSCs) program in adults with (Polymyositis (PM)/Dermatomyositis (DM)							2025-03-01	Anticipated
540921	ChiCTR2400091169 TrialTroveID-540921	Clinical efficacy of autologous cell transplantation combined with 308nm SQ LED light in treatment of stable refractory vitiligo	II	Completed	Autoimmune/Inflammation	Vitiligo	Non-segmental vitiligo; Stable vitiligo	Vitiligo	Trialtrove	(Other Hospital/Academic/Medical Center)	Sponsor	Academic					phototherapy autologous stem cell	Unidentified pharmacological activity Not applicable		Anticancer, other; Dermatological Miscellaneous	Small molecule > Synthetic small molecule Biological > Cellular > Cell origin; Biological > Cellular > Cell type > Stem cell								(1) To explore the dosage and clinical efficacy of 308nm SQ LED light combined with autologous cell transplantation for the treatment of stable refractory vitiligo. (2) The safety of 308nm SQ LED light combined with autologous cell transplantation for the treatment of stable stage refractory vitiligo, and provide a basis for the clinical treatment of stable stage refractory vitiligo.			Complex color area	Safety and Tolerability	Safety/Toxicity > Safety And Tolerability	The time when the obvious effect appears Safety observation	2023-11-02	Actual	5.65	Anticipated	2024-04-22	Anticipated	6.38	Anticipated	2024-11-02	Anticipated			5.66	Anticipated
538933	ALLOFIST NCT06636032 RC31/13/7030 TrialTroveID-538933	Dose Escalation of Allogeneic Adipose Derived Stroma/Stem Cells for the Treatment of Crohn's Fistula:a Phase I/II Clinical Study	I/II	Planned	Autoimmune/Inflammation	Crohn's Disease	Fistulizing; Treatment resistant	Crohn Disease; Fistula	Trialtrove	(Other Hospital/Academic/Medical Center)	Sponsor	Academic					allogeneic adipose derived stem cells, unspecified	Not applicable		Cardiostimulant	Biological > Cellular > Cell origin; Biological > Cellular > Cell type > Stem cell						albumin; CRP; KAT2B	Diagnostic; Predictive; Predisposing; Prognostic	Perianal fistulas are in the forefront (42 to 72, 4%) of morbid complication of Crohn's disease, affecting nearly one- third of patients and complicating abscesses in 35-48% of cases. The current treatment is based on the combination of drainage (proctologic and surgical), and biologics techniques, but the failure rate varies from 30 to 80%. Actually, innovative cell therapy procedures are valida…	Adverse Events Fistula healing	Safety/Toxicity > Adverse Drug Reactions Efficacy > Clinical Response	adverse events of grade ≥ 2 at 6 months [Time Frame: 6 months after injection] Number of adverse events of grade ≥ 2 related to the experimental treatment (CellReady®) or related to surgical/medical procedures, Efficacy of AdMSC by clinical evaluation at 6 months [Time Frame: 6 months after injection] This evaluation will be measured by the presence or absence of flow through the internal or exte…	C reactive protein Fistula healing Harvey-Bradshaw index Perianal Disease Activity Index Prothrombin ratio Quality of Life Safety and Tolerability	Efficacy > Inflammatory Assessment Efficacy > Clinical Response Efficacy > Patient Assessment Instruments Efficacy > Clinical Response Efficacy > Coagulation Measurements HEOR > Health-Related Quality Of Life Safety/Toxicity > Safety And Tolerability	Safety at 1 and 3 and 6 months [Time Frame: 1, 3 and 6 months after injection] adverse effects will be assessed Efficacy of AdMSC by clinical evaluation 1 and 3 months [Time Frame: 1 and 3 months after injection] This evaluation will be measured by the presence or absence of flow through the internal or external orifice see in anoscopy and through the external orifice Efficacy of AdMSC by biologi…	2024-11-01	Anticipated			2026-09-30	Anticipated	6	Anticipated	2027-04-01	Anticipated
537788	HBJIA01 NCT06623240 TrialTroveID-537788	A Randomized, Double-Blind, Phase 2, Efficacy and Safety Cross-Over Study of Allogeneic HB-adMSCs vs Placebo for the Treatment of Oligoarticular and Polyarticular Juvenile Idiopathic Arthritis	II	Planned	Autoimmune/Inflammation	Rheumatoid Arthritis	Juvenile RA	Arthritis; Arthritis, Juvenile; Rheumatoid Arthritis	Trialtrove	Hope Biosciences	Sponsor	Industry, all other pharma	United States	CA	Irvine		allogeneic adipose-derived mesenchymal stem cells, Hope Biosciences	Not applicable	Not applicable	Antiviral, other; Antiparkinsonian; Multiple sclerosis treatment; Neurological	Biological > Cellular > Cell origin > Allogeneic; Biological > Cellular > Cell type > Stem cell > Mesenchymal stem cell						CRP	Diagnostic; Predictive; Predisposing; Prognostic	Methodology: Randomized, double-blind, AB/BA cross-over study with a washout period of 12 weeks. Treatment Duration: 8 weeks per group General Objectives: To assess the efficacy and safety of multiple intravenous infusions of allogeneic HB-adMSCs by improving signs and symptoms of juvenile idiopathic arthritis in this subject population. Number of Subjects: 66 (6 subjects in Cohort 1 and 60 subje…	ACR Pediatric core set Adverse Events Serious Adverse Events Treatment Emergent Adverse Events Vital signs	Efficacy > Patient Assessment Instruments Safety/Toxicity > Adverse Drug Reactions Safety/Toxicity > Serious Adverse Events Safety/Toxicity > Adverse Drug Reactions Safety/Toxicity > Serious Adverse Events	Incidence of treatment-emergent adverse events (TEAEs) and serious adverse events (SAEs). Treatment-emergent adverse events are defined as any adverse events which occur after the first infusion with HB-adMSCs up to the week 12 visit for Group AB or the week 32 visit for group BA. [Time Frame: Baseline (Week 0) up to Week 72] Incidence and risk of AEs of particular interest (serious or nonserious…	ACR Pediatric core set C reactive protein Erythrocyte Sedimentation Rate	Efficacy > Patient Assessment Instruments Efficacy > Inflammatory Assessment Efficacy > Inflammatory Assessment	Clinically significant changes in ACR Pedi 50 Changes from Baseline in ACR Pedi 50 in patients [Time Frame: Baseline (Week 0) up to Week 52 for Group AB or Week 72 for Group BA] Clinically significant changes in ACR Pedi 70 Changes from Baseline in ACR Pedi 70 in patients [Time Frame: Baseline (Week 0) up to Week 52 for Group AB or Week 72 for Group BA] Clinically significant changes in C-reactiv…	2025-01-01	Anticipated							2027-12-01	Anticipated
533089	CMUH110-REC1-042 NCT06574581 TrialTroveID-533089	Allogenic Adipose Tissue Derived-MSCs Therapy in Patients With Connective Tissue Diseases-associated Interstitial Lung Disease(CTD-ILD): Phase I/IIa Clinical Trial	I/II	Open	Autoimmune/Inflammation	Dermatomyositis/Polymyositis; Lupus; Pulmonary Fibrosis; Rheumatoid Arthritis; Scleroderma; Sjogren's Syndrome	(N/A); Comorbid condition; Dermatomyositis; Other comorbidity; Polymyositis; Symptom relief; Unspecified; Unspecified scleroderma type	Connective Tissue Diseases; Dermatomyositis; Lung Diseases; Lung Diseases, Interstitial; Polymyositis; Pulmonary Fibrosis; Rheumatoid Arthritis; Systemic Lupus Erythematosus; Systemic Scleroderma	Trialtrove	China Medical University Hospital	Sponsor	Academic					ANT-SM	Not applicable	Not applicable	GI inflammatory/bowel disorders; Vulnerary; Musculoskeletal; Neurological	Biological > Cellular > Cell origin > Autologous; Biological > Cellular > Cell type > Stem cell						GPT	Predisposing; Prognostic	Connective tissue disease (CTD), an autoimmune and inflammatory disease, usually accompanied by lung interstitial/alveolar inflammation and fibrosis (so called interstitial lung disease, ILD). The prevalence and mortality rate of CTD-ILD increase in recent several years. Although the use of corticosteroids and strong immunosuppressants can improve ILD in some patients with CTD, progressive lung f…	Change in oxygen saturation Safety and Tolerability Serious Adverse Events	Efficacy > Respiratory Function Safety/Toxicity > Safety And Tolerability Safety/Toxicity > Serious Adverse Events	Safety profile (between the first infusion of AD-MSCs and 48 weeks after the last infusion of AD-MSCs) [Time Frame: 48 weeks] 1. Stable blood pressure: systolic pressure 90-120mmHg and diastolic pressure 60-80mmHg measured after resting for 10 minutes 2. Stable pulse rate: ranges 60-100/minute after resting for 10 minutes 3. Stable respiratory rate: ranges 12-20/minute after resting for 10 minute…	6-minute walk test Change in FVC Quality of Life SF-36 Walking capacity	Efficacy > Patient Assessment Instruments Efficacy > Respiratory Function HEOR > Health-Related Quality Of Life HEOR > Health-Related Quality Of Life (Patient Reported Outcomes) Efficacy > Patient Assessment Instruments	Efficacy profile (between the first infusion of AD-MSCs and 48 weeks after the last infusion of AD-MSCs) [Time Frame: week 48.] 1. Change of six-minute walking distance(6MWD): Increase of 6MWD≧5% from baseline at week 12, 8% at week 24, 10% at week 48. 2. St. George's Respiratory Questionnaire: Change of score≧5% from baseline at week 12, 10% at week 24, 15% at week 48. 3. Quality of life (SF-36)…	2024-08-20	Actual							2025-01-07	Anticipated
526799	ACTRN12624000778583 TrialTroveID-526799	A human pilot study evaluating the safety of locally administered derivatives from allogeneic human amnion epithelial cells for the treatment of complex refractory perianal fistulising Crohn’s disease	II	Open	Autoimmune/Inflammation	Crohn's Disease	Fistulizing; Mild; Treatment resistant	Crohn Disease	Trialtrove	(Other Hospital/Academic/Medical Center) (Other government agency)	Sponsor Sponsor	Academic Government					human amnion epithelial cells, unspecified	Not applicable		Lung surfactant; Respiratory	Biological > Cellular > Cell origin; Biological > Cellular > Cell type > Stem cell						CRP	Diagnostic; Predictive; Predisposing; Prognostic	To evaluate the safety of locally administered derivatives from allogeneic human amnion epithelial cells for the treatment of complex refractory perianal fistulising Crohn’s disease	Adverse Events C reactive protein Common Terminology Criteria for Adverse Events Fistula healing Perianal Disease Activity Index Safety and Tolerability Serious Adverse Events Vital signs	Safety/Toxicity > Adverse Drug Reactions Efficacy > Inflammatory Assessment Safety/Toxicity > Adverse Drug Reactions Efficacy > Clinical Response Efficacy > Clinical Response Safety/Toxicity > Safety And Tolerability Safety/Toxicity > Serious Adverse Events Safety/Toxicity > Serious Adverse Events	Primary outcome [1] Safety Assessment method [1] The primary outcome is safety with an adverse event defined as any of the following 1) worsening (change in nature, severity or frequency) of Crohn's disease present at the time of the study based on the Perianal Disease Activity Index (PDAI), 2) intercurrent illness based on patient self-reporting, 3) abnormal laboratory values (FBE, UEC, LFT, CRP…	Fistula healing Inflammatory Bowel Disease Questionnaire Magnetic Resonance Imaging Quality of Life	Efficacy > Clinical Response HEOR > Health-Related Quality Of Life (Patient Reported Outcomes) Efficacy > Imaging HEOR > Health-Related Quality Of Life	Secondary outcome [1] Feasibility of route of administration Assessment method [1] Feasibility of route of stem cell derivative administration based on a specifically designed questionnaire for investigator completion Timepoint [1] The secondary outcome timepoint is assessed at week 24 after administration of intervention. Secondary outcome [2] Efficacy of treatment Assessment method [2] This wil…	2024-08-01	Actual					6	Anticipated
526158	jRCTb030200129 TrialTroveID-526158	Clinical research for autologous-cultured epithelium sheet transplantation for vitiligo vulgaris (Autologous-cultured epithelium sheet for vitiligo vulgaris)	I	Completed	Autoimmune/Inflammation	Vitiligo	Non-segmental vitiligo; Stable vitiligo	Vitiligo	Trialtrove	(Other Hospital/Academic/Medical Center) (Other government agency)	Sponsor Sponsor	Academic Government					autologous stem cell	Not applicable		Miscellaneous	Biological > Cellular > Cell origin; Biological > Cellular > Cell type > Stem cell								Confirmation of the safety of autologous cultured epidermal grafts for vitiligo vulgaris	Serious Adverse Events	Safety/Toxicity > Serious Adverse Events	Number of occurrences of serious adverse events			Evaluate below contents, Successive observation of transplantation site Healing satisfaction survey Pain Transplant site infection	2022-10-12	Actual							2024-03-04	Actual	2024-07-03	Actual
525151	CTR20242285 NCT06489652 RYSW202402 TrialTroveID-525151	Phase I Clinical Study of in Vivo Distribution and Metabolic Kinetic Characterization of 89Zr-Oxine-RY_SW01 Cell Injection for the Treatment of Systemic Sclerosis	I	Planned	Autoimmune/Inflammation	Scleroderma	Systemic - diffuse	Scleroderma, Diffuse; Scleroderma, Systemic; Sclerosis; Systemic Scleroderma	Trialtrove	Jiangsu Renocell Biotech Co.	Sponsor	Industry, all other pharma	China		Nanjing		RY_SW-01			Dermatological; Urological; Immunosuppressant	Biological > Cellular > Cell type > Stem cell								Systemic sclerosis (SSc) tends to progress to involve multiple vital organs within 5 years of diagnosis, significantly impacting patient prognosis and survival. Clinical indications suggest that early intervention is more favorable for long-term outcomes in patients. Although guidelines recommend various drugs for symptomatic treatment, there is currently no standard therapy or effective medicati…	Cmax Elimination half-life Safety and Tolerability	Pharmacokinetics/Pharmacodynamics > Pharmacokinetics/Pharmacodynamics Pharmacokinetics/Pharmacodynamics > Pharmacokinetics/Pharmacodynamics Safety/Toxicity > Safety And Tolerability	Urine SUV value [Time Frame: 14day] Fecal SUV value [Time Frame: 14day] Primary endpoint : The amount of 89Zr-Oxine-RY_SW01 cell injection solution distributed in various organs after intravenous infusion (SUV value); detection of urine and feces SUV values, blood Cmax, t1/2 and other pharmacokinetic parameters. Evaluation time : Within 13 days End point selection : Safety indicators	Cardiac Telemetry Change in FVC Health Assessment Questionnaire Disability Index modified Rodnan skin score Safety and Tolerability Serious Adverse Events Treatment Emergent Adverse Events Vital signs	Safety/Toxicity > Cardiac Measures/Events Efficacy > Respiratory Function HEOR > Health-Related Quality Of Life (Patient Reported Outcomes) Efficacy > Patient Assessment Instruments Safety/Toxicity > Safety And Tolerability Safety/Toxicity > Serious Adverse Events Safety/Toxicity > Adverse Drug Reactions Safety/Toxicity > Serious Adverse Events	Modified Rodnan Skin Score (mRSS) [Time Frame: 4、12、24 week] Percentage of FVC projections [Time Frame: 4、12、24 week] Health Assessment Questionnaire Disability Index (HAQ-DI) [Time Frame: 4、12、24 week] Secondary endpoints : 1 Changes in modified Rodnan skin score (mRSS), percentage of predicted FVC, and Health Assessment Questionnaire Disability Index (HAQ-DI) compared with baseline at 4 weeks, …	2024-06-30	Anticipated			2025-05-17	Anticipated	0.45	Anticipated	2025-05-31	Anticipated
524673	2020YFA0113004 2023-533 NCT06485648 TrialTroveID-524673	Safety and Efficacy of Umbilical Cord Mesenchymal Stem Cell Transfusion for the Treatment of Refractory Lupus Nephritis	I	Planned	Autoimmune/Inflammation	Lupus	Nephritis; Treatment resistant	Lupus Nephritis; Nephritis; Systemic Lupus Erythematosus	Trialtrove	(Other Hospital/Academic/Medical Center)	Sponsor	Academic					umbilical-cord mesenchymal stem cells, unspecified	Not applicable		Symptomatic antidiabetic; Ophthalmological, other	Biological > Cellular > Cell origin; Biological > Cellular > Cell type > Stem cell	undisclosed - corticosteroid sodium chloride 0.9%	Corticosteroid agonist Unidentified pharmacological activity		Anti-inflammatory Nutritional supplement	Small molecule > Synthetic small molecule Small molecule > Synthetic small molecule			Lupus nephritis (LN) is the most common and serious complication of systemic lupus erythematosus (SLE), which can lead to permanent kidney injury and uremia. At present, the combination of glucocorticoids and immunosuppressants is still the first line of clinical treatments. Only about 20%-30% of patients with LN can achieve a complete response. In addition, attainment of clinical remission does …	Complete response Creatinine kinase level	Efficacy > Clinical Response/Remission Safety/Toxicity > Laboratory Measurements	Complete response rate [Time Frame: Within 6-12 mo of starting therapy, but could take more than 12 mo] * Number of participants with reduction in content of Protein creatinine ratio \<0.5 g/g (50 mg/mmol) measured as the from of 24h-urine collection * Stabilization or improvement in kidney function (±10%-15% of baseline) * Within 6-12 month of starting therapy, but could take more than 12 month …	BILAG Complement levels Partial response SLEDAI	Efficacy > Patient Assessment Instruments Efficacy > Inflammatory Assessment Efficacy > Clinical Response/Remission Efficacy > Patient Assessment Instruments	Number of participants with varying degrees of LN activity according to SLEDAI 2000 and BILAG 2004. [Time Frame: within 6-12 mo of starting therapy] SLEDAI 2000: Systemic Lupus Erythematosus Disease Activity Index 2000 Totle score range from 0 to 105 Score 0-4 (Barely activity) Score 5-9 (Mild activity) Score 10-14 (Moderate activity) Score ≥15 (Severe activity) BILAG 2004: British Isles Lupus As…	2024-10-01	Anticipated	12	Anticipated	2025-10-01	Anticipated	12	Anticipated	2026-10-01	Anticipated
518432	2023-TH-SC01-I-007 CTR20240356 NCT06429241 TrialTroveID-518432	A Phase I Clinical Study Evaluating the Distribution and Dynamic Behavior of Nuclide Labeled TH-SC01 Cells in Vivo in Patients With Perianal Fistula	I	Open	Autoimmune/Inflammation	Crohn's Disease	Fistulizing; Mild	Crohn Disease; Fistula; Rectal Fistula	Trialtrove	Jiangsu Topcel-KH Pharmaceutical Co. (Other Hospital/Academic/Medical Center)	Sponsor Collaborator	Industry, all other pharma Academic	China		Nanjing	211103	TH-SC01	Not applicable	Not applicable	GI inflammatory/bowel disorders; Vulnerary	Biological > Cellular > Cell origin > Allogeneic; Biological > Cellular > Cell type > Stem cell > Umbilical stem cell						ADSL; TNF	Diagnostic; Predictive; Predisposing; Prognostic	The purpose of this study is to evaluate the distribution and dynamic behavior of Nuclide labeled TH-SC01 cells in vivo in patients with perianal fistula	Fistula healing PET scan	Efficacy > Clinical Response Efficacy > Imaging	Standardized uptake value [Time Frame: 8-12 hour、32-36 hour、56-60 hour、104-108 hour、152-156 hour，296-300 hour] Standardized values of organs or tissues after PET/CT imaging after local injection in patients with perianal fistula	Adverse Events Cardiac Telemetry PET scan Safety and Tolerability Serious Adverse Events Treatment Emergent Adverse Events Visual Analog Scale Vital signs	Safety/Toxicity > Adverse Drug Reactions Safety/Toxicity > Cardiac Measures/Events Efficacy > Imaging Safety/Toxicity > Safety And Tolerability Safety/Toxicity > Serious Adverse Events Safety/Toxicity > Adverse Drug Reactions Efficacy > Symptom Assessment (Patient Reported Outcomes) Safety/Toxicity > Serious Adverse Events	Effectiveness endpoint:Proportion of subjects with clinically significant effect at week 24 after local injection [Time Frame: Week 1，Week 4，Week 24] Change from baseline in pain score (VAS score).Total score ranges from 0 to 10. Higher score means more pain. Safety endpoint: Treatment-related adverse events/adverse reactions, serious adverse events/serious adverse events [Time Frame: Week 1，Week…	2024-04-08	Actual	6.41	Anticipated	2024-10-20	Anticipated	0.41	Anticipated	2024-11-30	Anticipated			1.25	Anticipated
513771	NCT06377228 TAK-007-1001 TrialTroveID-513771	A Phase 1b, Open-Label, Multicenter Study to Evaluate the Safety and Efficacy of TAK-007, an Allogeneic Anti-CD19 Chimeric Antigen Receptor Natural Killer Cell (CD19 CAR-NK) Therapy, in Adult Subjects With Refractory Lupus Nephritis	I	Planned	Autoimmune/Inflammation	Lupus	Moderate; Nephritis; Severe; Treatment resistant	Lupus Nephritis; Nephritis; Systemic Lupus Erythematosus	Trialtrove	Takeda	Sponsor	Industry, Top 20 Pharma	Japan		Tokyo	103-8668	cyclophosphamide fludarabine sitocabnagene loxiveluecel	Immunosuppressant; DNA inhibitor DNA synthesis inhibitor; Ribonucleoside diphosphate reductase inhibitor; DNA repair enzyme inhibitor Natural killer cell stimulant; Immuno-oncology therapy	ribonucleotide reductase catalytic subunit M1; ribonucleotide reductase regulatory subunit M2 CD19 molecule	Anticancer, alkylating; Immunosuppressant Anticancer, antimetabolite Anticancer, immunological; Urological; Immunosuppressant	Small molecule > Synthetic small molecule Small molecule > Synthetic small molecule Biological > Cellular; Biological > Cellular > Cell origin > Allogeneic; Biological > Cellular > Cell technology type > Chimaeric antigen receptor > CAR-NK cell; Biological > Cellular > Cell type > Stem cell > Umbilical stem cell; Biological > Gene therapy; Biological > Nucleic acid > Nucleic acid, vector type > V…						SMS	Diagnostic; Predictive; Prognostic	The main aim of the study is to learn how well adults with refractory lupus nephritis (LN) tolerate TAK-007 and to check for side effects (adverse events). Other aims are to learn how effective treatment with TAK-007 is in adults with refractory LN, what effects TAK-007 has on the human body, and whether participants will produce antibodies against TAK-007.	Adverse Events Dose-limiting toxicities Treatment Emergent Adverse Events	Safety/Toxicity > Adverse Drug Reactions Safety/Toxicity > Safety And Tolerability Safety/Toxicity > Adverse Drug Reactions	Number of Participants With Treatment-Emergent Adverse Events (TEAEs) [Time Frame: From first dose of lymphodepleting chemotherapy up to end of study (EOS) [up to Month 24]] An Adverse Event (AE) is defined as any untoward medical occurrence in a clinical investigation participant administered a drug; it does not necessarily have to have a causal relationship with this treatment. TEAEs are define…	Anti-dsDNA antibodies Cmax Complement levels Complete renal response Creatinine kinase level Definitions of Remission in Systemic Lupus Erythematosus Glomerular Filtration Rate Physician's Global Assessment Plasma concentration Safety and Tolerability SELENA-SLEDAI SLEDAI Systemic steroids Tmax Urine protein level	Efficacy > Inflammatory Assessment Pharmacokinetics/Pharmacodynamics > Pharmacokinetics/Pharmacodynamics Efficacy > Inflammatory Assessment Efficacy > Clinical Response Safety/Toxicity > Laboratory Measurements Efficacy > Clinical Response Efficacy > Renal Measurements Efficacy > Patient Assessment Instruments Pharmacokinetics/Pharmacodynamics > Pharmacokinetics/Pharmacodynamics Safety/Toxicity >…	Cmax: Maximum Observed Plasma Concentration for TAK-007 [Time Frame: Predose and at multiple time points post-dose up to Month 24] Tmax: Time to Reach the Cmax for TAK-007 [Time Frame: Predose and at multiple time points post-dose up to Month 24] Tlast: Time of Last Measurable Concentration Above the Lower Limit of Quantitation for TAK-007 [Time Frame: Predose and at multiple time points post-dos…	2025-05-16	Anticipated	23.27	Anticipated	2027-04-24	Anticipated	24	Anticipated	2029-04-23	Anticipated			0.29	Anticipated
512613	TrialTroveID-512613	Mesenchymal stem cell therapy for Crohn's perianal fistula-a real-world experience	IV	Completed	Autoimmune/Inflammation	Crohn's Disease	Mild; Remission	Crohn Disease	Trialtrove	(Other Hospital/Academic/Medical Center)	Sponsor	Academic					darvadstrocel			GI inflammatory/bowel disorders; Vulnerary	Biological > Cellular; Biological > Cellular > Cell origin > Allogeneic; Biological > Cellular > Cell type > Connective tissue cell > Adipocyte; Biological > Cellular > Cell type > Stem cell						NOC2L; NR5A2	Diagnostic; Predisposing; Prognostic	To evaluate and present our real-world experience with patients receiving darvadstrocel as treatment for complex CPF Patients were assessed for clinical remission, response, failure, and any complications during follow-up. Fistula closure was assessed at follow-up visits scheduled as close to 2, 6, 12, 26 and 52 weeks and then every 6 months, in the IBD surgical and gastroenterology clinics of pa…	Clinical Remission Fistula healing	Efficacy > Disease Progression Efficacy > Clinical Response					2018-12-01	Actual	31	Actual	2021-07-01	Actual					2023-12-14	Actual	0.53	Actual
509631	EUCT number: 2024-511034-12-00 NCT06317818 TJT2301 TrialTroveID-509631	Is Local Injection of Mesenchymal Stem Cells After Endoscopic Dilation Safe and Does it Improve the Outcome of Intestinal Stricture in Patients With Crohn's Disease	II	Open	Autoimmune/Inflammation	Crohn's Disease	(N/A)	Crohn Disease	Trialtrove	(Other Hospital/Academic/Medical Center)	Sponsor	Academic					mesenchymal stem cells, unspecified	Stem cell growth factor agonist		Miscellaneous	Biological > Cellular > Cell origin; Biological > Cellular > Cell type > Stem cell						CRP	Diagnostic; Predictive; Predisposing; Prognostic	to evaluate the impact of these Mesenchymal Stem Cells (MSCs) on strictures in Crohn's disease patients with symptomatic intestinal stricture eligible to endoscopic dilatation	Abdominal pain Adverse Events Safety and Tolerability	Efficacy > Symptom Assessment Safety/Toxicity > Adverse Drug Reactions Safety/Toxicity > Safety And Tolerability	Assessment of safety of local MSCs injection, in association with endoscopic dilation, in strictures of patients with Crohn's disease. [ Time Frame: From Week 0 to Week 48 ] Recording of occurrence of adverse events (serious or not) up to week 48 Assessment of efficacy of local MSCs injection, in association with endoscopic dilation, in strictures of patients with Crohn's disease by evaluating sy…	C reactive protein Calprotectin	Efficacy > Inflammatory Assessment Efficacy > Inflammatory Assessment	Evaluation of studying, in addition to biomarkers (CRP and fecal calprotectin), [ Time Frame: Weeks 0, 4, 12, 24, 36 and 48 ] Evaluation of evolution of biomarkers (CRP and fecal calprotectin) over the time by blood and stool samples analysis	2023-06-06	Actual	14.86	Anticipated	2024-08-31	Anticipated	11	Anticipated	2025-08-31	Anticipated			3.36	Anticipated
507834	FT819-102 NCT06308978 TrialTroveID-507834	A Phase 1 Study of FT819 in Participants With Moderate to Severe Active Systemic Lupus Erythematosus	I	Open	Autoimmune/Inflammation	Lupus	Moderate; Severe; Treatment resistant	Lupus Erythematosus, Systemic; Systemic Lupus Erythematosus	Trialtrove	Fate Therapeutics	Sponsor	Industry, all other pharma	United States	CA	San Diego	92121	cyclophosphamide fludarabine (IV) bendamustine FT-819	Immunosuppressant; DNA inhibitor DNA synthesis inhibitor; Ribonucleoside diphosphate reductase inhibitor; DNA repair enzyme inhibitor DNA inhibitor; Apoptosis stimulant T cell stimulant; Immuno-oncology therapy	ribonucleotide reductase catalytic subunit M1; ribonucleotide reductase regulatory subunit M2 Unspecified CD19 molecule; Fc fragment of IgG receptor IIIa	Anticancer, alkylating; Immunosuppressant Anticancer, antimetabolite Anticancer, alkylating; Immunosuppressant Anticancer, immunological; Immunosuppressant	Small molecule > Synthetic small molecule Small molecule > Synthetic small molecule Small molecule > Synthetic small molecule Biological > Cellular > Cell origin > Allogeneic; Biological > Cellular > Cell technology type > Chimaeric antigen receptor > CAR-T cell; Biological > Cellular > Cell type > Blood cell > Leukocyte > Lymphocyte > T cell; Biological > Cellular > Cell type > Stem cell > Induc…	mycophenolic acid	Cell wall synthesis inhibitor	Unspecified	Antipsoriasis	Small molecule > Synthetic small molecule	FATE1	Prognostic	This is a phase 1 study designed to evaluate the safety, pharmacokinetics (PK), and anti-B-cell activity of FT819 following treatment with or without auxiliary medicinal product (AMP) in participants with moderate to severe active systemic lupus erythematosus (SLE). The study will consist of a dose-escalation stage, followed by an expansion stage to further evaluate the safety and activity of FT8…	Adverse Events Dose-limiting toxicities Treatment Emergent Adverse Events	Safety/Toxicity > Adverse Drug Reactions Safety/Toxicity > Safety And Tolerability Safety/Toxicity > Adverse Drug Reactions	Number of participants with treatment-emergent adverse events (TEAEs) [Time Frame: Up to approximately 2 years] The number of participants with TEAEs will be reported. Number of participants with serious TEAEs [Time Frame: Up to approximately 2 years] The number of participants with serious TEAEs will be reported. Number of participants with adverse events of special interest (AESI) [Time Frame: …	Clinical Remission Complete response Creatinine kinase level Definitions of Remission in Systemic Lupus Erythematosus Glomerular Filtration Rate Physician's Global Assessment Plasma concentration SLEDAI Urine protein level	Efficacy > Disease Progression Efficacy > Clinical Response/Remission Safety/Toxicity > Laboratory Measurements Efficacy > Clinical Response Efficacy > Renal Measurements Efficacy > Patient Assessment Instruments Pharmacokinetics/Pharmacodynamics > Pharmacokinetics/Pharmacodynamics Efficacy > Patient Assessment Instruments Efficacy > Laboratory Measurements	Percentage of participants achieving definition of remission in SLE (DORIS) complete remission over time Percentage of participants fulfilling DORIS complete remission at each scheduled assessment and overall will be reported. [Time Frame: Up to approximately 2 years] Percentage of participants achieving DORIS clinical remission over time Percentage of participants fulfilling DORIS clinical remis…	2024-03-28	Actual	18.11	Anticipated	2025-09-30	Anticipated	24	Anticipated	2027-09-30	Anticipated			1.77	Anticipated
503879	CALiPSO-1 CNTY-101-151-01 NCT06255028 TrialTroveID-503879	The CALiPSO-1 Study: A Study of CNTY-101, a CD19-targeted CAR iNK Cell Product, in Participants With Refractory B Cell-mediated Autoimmune Diseases	I	Open	Autoimmune/Inflammation	Dermatomyositis/Polymyositis; Lupus; Scleroderma	Dermatomyositis; Moderate; Nephritis; Pediatric; Polymyositis; Severe; Systemic - cutaneous symptoms; Systemic - diffuse	Dermatomyositis; Lupus Erythematosus, Systemic; Lupus Nephritis; Polymyositis; Scleroderma, Diffuse; Systemic Lupus Erythematosus; Systemic Scleroderma	Trialtrove	Century Therapeutics	Sponsor	Industry, all other pharma	United States	PA	Philadelphia	19104	undisclosed - chemotherapy interleukin-2, unspecified CNTY-101	Unidentified pharmacological activity Interleukin 2 receptor agonist Natural killer cell stimulant; Immuno-oncology therapy	CD19 molecule	Anticancer, other Cytokine Anticancer, immunological; Immunosuppressant	Small molecule > Synthetic small molecule Small molecule > Synthetic small molecule Biological > Cellular > Cell origin > Allogeneic; Biological > Cellular > Cell technology type > Chimaeric antigen receptor > CAR-NK cell; Biological > Cellular > Cell type > Stem cell; Biological > Gene therapy; Biological > Nucleic acid > Nucleic acid, vector type						CKB; CKMB; GPT; SRI; TPO	Diagnostic; Predisposing; Prognostic	CALiPSO-1 is a Phase 1, multi-center, dose-finding study to evaluate the safety and efficacy of CNTY-101 in participants with moderate to severe systemic lupus erythematosus.	Dose-limiting toxicities Treatment Emergent Adverse Events	Safety/Toxicity > Safety And Tolerability Safety/Toxicity > Adverse Drug Reactions	Percentage of Participants With Treatment-emergent Adverse Events (TEAEs) and Severity of TEAEs [Time Frame: Up to 29 days] Percentage of Participants With Dose Limiting Toxicities (DLTs) [Time Frame: Up to 28 days after first CNTY-101 infusion] Recommended Phase 2 Regimen (RP2R) of CNTY-101 With/Without IL-2 (With or Without Optimized LDC) [Time Frame: Up to 3 months after the first CNTY-101 inf…	ACR-CRISS Change in FVC Clinical Global Impression Clinical improvement according to IMACS Definitions of Remission in Systemic Lupus Erythematosus DLCO Health Assessment Questionnaire Disability Index Health Assessment Questionnaire modified Rodnan skin score Myositis Disease Activity Assessment Tool Percentage of Responders Physician's Global Assessment Serious Adverse Events Treatment Emergent…	Efficacy > Patient Assessment Instruments Efficacy > Respiratory Function Efficacy > Patient Assessment Instruments Efficacy > Clinical Response Efficacy > Clinical Response Efficacy > Respiratory Function HEOR > Health-Related Quality Of Life (Patient Reported Outcomes) HEOR > Health-Related Quality Of Life (Patient Reported Outcomes) Efficacy > Patient Assessment Instruments Efficacy > Patient …	Percentage of Participants With TEAEs and Serious Adverse Events (SAEs) [Time Frame: Day 1 up to 1 year] Percentage of Participants With Clinically Significant Laboratory Abnormalities and Severity of Laboratory Abnormalities [Time Frame: Day 1 up to 1 year] Percentage of Participants With Cytokine Release Syndrome (CRS) and Immune Effector Cell-Associated Neurotoxicity Syndrome (ICANS) and Sever…	2024-08-08	Actual	44.81	Anticipated	2028-05-02	Anticipated	3	Anticipated	2028-08-01	Anticipated			0.27	Anticipated
495578	TrialTroveID-495578	A Multi-center, Phase I Clinical Trial to Assess the Safety, Tolerability, Pharmacokinetics, and Clinical Response of CNTY-101 in Patients with Moderate to Severe Systemic Lupus Erythematosus (SLE) who have Failed at Least Two Standard Immunosuppressive Therapies	I	Planned	Autoimmune/Inflammation	Lupus	Moderate; Severe	Systemic Lupus Erythematosus	Trialtrove	Century Therapeutics	Sponsor	Industry, all other pharma	United States	PA	Philadelphia	19104	CNTY-101	Natural killer cell stimulant; Immuno-oncology therapy	CD19 molecule	Anticancer, immunological; Immunosuppressant	Biological > Cellular > Cell origin > Allogeneic; Biological > Cellular > Cell technology type > Chimaeric antigen receptor > CAR-NK cell; Biological > Cellular > Cell type > Stem cell; Biological > Gene therapy; Biological > Nucleic acid > Nucleic acid, vector type								To assess the safety, tolerability, pharmacokinetics, and clinical response of CNTY-101 in patients with moderate to severe systemic lupus erythematosus (SLE) who have failed at least two standard immunosuppressive therapies. The trial will evaluate one to two cycles of 3 weekly doses of CNTY-101, with lymphodepletion only included prior to the first CNTY-101 infusion.	Safety and Tolerability	Safety/Toxicity > Safety And Tolerability					2024-06-01	Anticipated
492331	A-CTP-1001-Ⅰ ChiCTR2300077305 CTR20233223 TrialTroveID-492331	A clinical study on the safety, tolerability and initial efficacy of local injection of human adipose mesenchymal stem cells for systemic sclerosis hand skin lesions	I/II	Open	Autoimmune/Inflammation	Scleroderma	Systemic - diffuse; Systemic - limited (CREST)	CREST Syndrome; Scleroderma, Diffuse; Systemic Scleroderma	Trialtrove	(Other Hospital/Academic/Medical Center) Beijing AegleStem Therapeutics Co.	Sponsor Sponsor	Academic Industry, all other pharma	China		Beijing	102600	AG-1001	Not applicable	Not applicable	Dermatological	Biological > Cellular > Cell type > Stem cell > Mesenchymal stem cell						albumin; ARPP21; MS4A1	Diagnostic; Predictive; Predisposing; Prognostic	To study safety, tolerability and initial efficacy of local injection of human adipose mesenchymal stem cells for systemic sclerosis hand skin lesions	Immunogenicity Lesion healing Safety and Tolerability	Safety/Toxicity > Adverse Drug Reactions Efficacy > Clinical Response Safety/Toxicity > Safety And Tolerability	The primary objective was to observe the safety and tolerability of local injection of human adipose-derived mesenchymal stem cell injection for the treatment of hand skin lesions in systemic sclerosis. Within 28 days of administration Tumor marker examination - 28 days, 12 weeks, 24 weeks, 48 weeks, 72 weeks, 2 years after administration Immunogenicity test -7 days, 28 days, 48 weeks after admin…	Cochin Hand Function Scale Lesion healing modified Rodnan skin score Raynaud's Disease intensity Scleroderma Health Assessment Questionnaire Visual Analog Scale	Efficacy > Patient Assessment Instruments Efficacy > Clinical Response Efficacy > Patient Assessment Instruments Efficacy > Patient Assessment Instruments HEOR > Health-Related Quality Of Life (Patient Reported Outcomes) Efficacy > Symptom Assessment (Patient Reported Outcomes)	The secondary objective was to observe the preliminary efficacy of local injection of human adipose-derived mesenchymal stem cell injection for the treatment of hand skin lesions in systemic sclerosis. Exploratory objectives (1) To explore the changes in lung-related indicators in the treatment of hand skin lesions in systemic sclerosis after local injection of human adipose-derived mesenchymal s…	2023-11-15	Actual	11.87	Anticipated	2024-11-10	Anticipated	24	Anticipated	2026-11-10	Anticipated			2.11	Anticipated
487297	CTR20232866 NCT06058091 RYSW202301 TrialTroveID-487297	A Multicenter Phase I/II Clinical Trial to Evaluate the Safety, Tolerability, and Efficacy of RY_SW01 Cell Injection Therapy in Systemic Sclerosis	I/II	Open	Autoimmune/Inflammation	Scleroderma	Systemic - cutaneous symptoms; Systemic - diffuse	Scleroderma, Diffuse; Scleroderma, Systemic; Sclerosis; Systemic Scleroderma	Trialtrove	Jiangsu Renocell Biotech Co. (Other Hospital/Academic/Medical Center)	Sponsor Collaborator	Industry, all other pharma Academic	China		Nanjing		RY_SW-01			Dermatological; Urological; Immunosuppressant	Biological > Cellular > Cell type > Stem cell						TNF; TNFRSF1A; VEGFA	Diagnostic; Predictive; Predisposing; Prognostic	To assess the effect of RY_SW01 cell injection for the treatment of systemic sclerosis. It includes two phases: a dose escalation phase (Phase I) and a dose expansion phase (Phase II). It aims to explore the treatment of RY_SW01 cell injection. Safety, tolerability, and effectiveness in systemic sclerosis	Adverse Events Dose-limiting toxicities modified Rodnan skin score Safety and Tolerability	Safety/Toxicity > Adverse Drug Reactions Safety/Toxicity > Safety And Tolerability Efficacy > Patient Assessment Instruments Safety/Toxicity > Safety And Tolerability	Frequency of Adverse Events [Time Frame: 24 weeks] Change of mRSS [Time Frame: 24 weeks] Phase I: Dose escalation phase Incidence of dose-limiting toxic events DLT within 28 days after infusion of RY_SW01 cell injection Within 28 days after infusion security indicators 2 Phase II: Dose expansion phase 1. The incidence of adverse events 24 weeks after infusion of RY_SW01 cell injection; 24 weeks a…	Change in FVC Health Assessment Questionnaire Disability Index Health Assessment Questionnaire modified Rodnan skin score Pulmonary function test	Efficacy > Respiratory Function HEOR > Health-Related Quality Of Life (Patient Reported Outcomes) HEOR > Health-Related Quality Of Life (Patient Reported Outcomes) Efficacy > Patient Assessment Instruments Efficacy > Patient Assessment Instruments	Change in mRSS from baseline [Time Frame: 12 weeks] Change in lung function (FVC predicted percentage) from baselineRY_SW01 cell injection. [Time Frame: 24 weeks] Proportion of subjects with treatment failure. [Time Frame: 24 weeks] Proportion of subjects showing improvement in mRSScell injection (Improvement defined as a decrease in mRSS from baseline by ≥25%). [Time Frame: 24 weeks] Change in H…	2023-09-22	Actual	21.3	Anticipated	2025-07-01	Anticipated	6	Anticipated	2025-12-31	Anticipated			0.27	Anticipated
487296	CTR20223081 NCT06058078 RYSW202201 TrialTroveID-487296	A Multicenter Phase I/II Clinical Trial to Evaluate the Safety, Tolerability, and Efficacy of RY_SW01cell Injection Therapy in Active Lupus Nephritis	I/II	Open	Autoimmune/Inflammation	Lupus	Moderate; Nephritis; Severe	Lupus Nephritis; Nephritis; Systemic Lupus Erythematosus	Trialtrove	Jiangsu Renocell Biotech Co. (Other Hospital/Academic/Medical Center)	Sponsor Collaborator	Industry, all other pharma Academic	China		Nanjing		RY_SW-01			Dermatological; Urological; Immunosuppressant	Biological > Cellular > Cell type > Stem cell	undisclosed - immunosuppressive drug	Immunosuppressant		Immunosuppressant	Small molecule > Synthetic small molecule	CXCL10; MGP	Diagnostic; Predictive; Prognostic	To evaluate multicenter phase I/II clinical trial of RY_SW01-cell injection, including two phases, the dose escalation phase (phase I) and the dose expansion phase (phase II), This trial is an exploratory study, including two stages: the dose-escalation phase (Phase I) and the dose-expansion phase (Phase II), as part of a multicenter clinical trial. The Phase I dose-escalation stage employs a dos…	Adverse Events Clinical Remission Complete response Organ response Safety and Tolerability	Safety/Toxicity > Adverse Drug Reactions Efficacy > Disease Progression Efficacy > Clinical Response/Remission Efficacy > Clinical Response/Remission Safety/Toxicity > Safety And Tolerability	Frequency of Adverse Events [Time Frame: Within 24 week] Proportion of patients achieving a primary renal efficacy response (PERR) [Time Frame: 24week] Proportion of patients achieving a complete response (CR) [Time Frame: 24week] Phase I: Dose escalation phase RY_SW01 incidence of dose-limiting toxic events within 28 days of infusion of cell injection. Within 28 days after infusion Security metr…	Adverse Events Clinical Global Impression Glomerular Filtration Rate SF-36 SLEDAI Urine protein level	Safety/Toxicity > Adverse Drug Reactions Efficacy > Patient Assessment Instruments Efficacy > Renal Measurements HEOR > Health-Related Quality Of Life (Patient Reported Outcomes) Efficacy > Patient Assessment Instruments Efficacy > Laboratory Measurements	Frequency of adverse events and severe adverse events [ Time Frame: within 24 weeks ] Proportion of patients achieving primary renal efficacy response (PERR) [ Time Frame: 12 week ] Proportion of patients achieving primary renalcomplete response (CR) [ Time Frame: 12 week ] Changes in urine protein/creatinine ratio (UPCR) relative to baseline [ Time Frame: 12 week ] Changes in eGFR(estimated glom…	2022-11-29	Actual	31.07	Anticipated	2025-07-01	Anticipated	6	Anticipated	2025-12-31	Anticipated			0.18	Anticipated
483917	ChiCTR2300075243 TrialTroveID-483917	Safety and efficacy of dead mesenchymal stem cells in the treatment of rheumatoid arthritis	I	Open	Autoimmune/Inflammation	Rheumatoid Arthritis	(N/A)	Rheumatoid Arthritis	Trialtrove	(Other Hospital/Academic/Medical Center)	Sponsor	Academic					mesenchymal stem cells, unspecified	Stem cell growth factor agonist		Miscellaneous	Biological > Cellular > Cell origin; Biological > Cellular > Cell type > Stem cell						CRP; MS4A1; TNF	Diagnostic; Predictive; Predisposing; Prognostic	To explore the safety of hDMSCs in the treatment of rheumatoid arthritis 2. Secondary objective: to explore the best dose of hDMSCs in the treatment of rheumatoid arthritis, to explore the effectiveness of hDMSCs in the treatment of rheumatoid arthritis, and to explore the related biomarkers of hDMSCs in the treatment of rheumatoid arthritis.			Adverse reactions	C reactive protein DAS28 Radiographic scores Visual Analog Scale	Efficacy > Inflammatory Assessment Efficacy > Clinical Response Efficacy > Imaging Efficacy > Symptom Assessment (Patient Reported Outcomes)	Both hands X-ray positive DAS28 score HAQ score VAS score Joint swelling and joint tenderness were counted ESR CRP routine blood test biochemical indexes Urination and defecation routine	2023-09-01	Actual							2025-09-01	Anticipated
479202	CTR20230907 NCT05962762 QS-AS-S1 TrialTroveID-479202	A Clinical Trial to Evaluate the Safety, Tolerance and Efficacy of aCell Injection of Allogeneic UC-MSCs in Patients With Ankylosing Spondylitis	I	Open	Autoimmune/Inflammation	Other Inflammatory Arthritis	Ankylosing spondylitis; Severe	Arthritis; Spondylarthritis; Spondylitis; Spondylitis, Ankylosing	Trialtrove	Asia Cell Therapeutics (Shanghai) Co. Asia Stem Cell Regenerative Pharmaceutical Co. (Other Hospital/Academic/Medical Center)	Sponsor Sponsor Collaborator	Industry, all other pharma Industry, all other pharma Academic	China China		Shanghai Shanghai	201401	mesenchymal stem cell therapy, Asia Stem Cell Regenerative Pharmaceutical	Not applicable	Not applicable	Hepatoprotective; Antiarthritic, other; Respiratory	Biological > Cellular > Cell origin > Allogeneic; Biological > Cellular > Cell type > Stem cell > Mesenchymal stem cell						CD4; CD8A; CRP; CRYGC; GPT; NELFCD; TNF	Diagnostic; Predictive; Predisposing; Prognostic	The goal of this clinical trial is to evaluate the safety and tolerability of multiple doses of human umbilical cord mesenchymal stem cell injection in patients with Ankylosing Spondylitis, and to further explore the efficacy, pharmacodynamic profile and appropriate dose of administration to provide a basis for the use of safer and more effective treatments for patients with Ankylosing Spondyliti…	Adverse Events Dose-limiting toxicities Maximum tolerated dose	Safety/Toxicity > Adverse Drug Reactions Safety/Toxicity > Safety And Tolerability Safety/Toxicity > Safety And Tolerability	Adverse Event (AE) [Time Frame: Through study completion, an average of 1 year] Incidence and severity of any adverse events related to the treatment of the trial drug that occurred during the clinical trial Maximum tolerated dose (MTD) [Time Frame: Through study completion, an average of 1 year] Explore the MTD after administration of the test drug The incidence and severity of any adverse event…	ASAS20 ASDAS Bath Ankylosing Spondylitis Disease Activity Index Bath Ankylosing Spondylitis Functional Index Bath Ankylosing Spondylitis Metrology Index C reactive protein Clinical Global Impression Erythrocyte Sedimentation Rate Fatigue Magnetic Resonance Imaging Modified Stoke Ankylosing Spondylitis Spinal Score Physician's Global Assessment	Efficacy > Patient Assessment Instruments Efficacy > Patient Assessment Instruments Efficacy > Patient Assessment Instruments Efficacy > Patient Assessment Instruments Efficacy > Patient Assessment Instruments Efficacy > Inflammatory Assessment Efficacy > Patient Assessment Instruments Efficacy > Inflammatory Assessment Efficacy > Symptom Assessment Efficacy > Imaging Efficacy > Patient Assessmen…	Improvement of Assessment in ankylosingspondylitis 20 (ASAS20) [Time Frame: Baseline, Day 14, Day 28, Week 12, Week 24, Week 36, Week 48] The ASAS Response Criteria (ASAS 20) is defined as an improvement of at least 20% and an absolute improvement of at least 10 units on a 0-100 scale in at least three of the following domains: Patient global assessment, Pain assessment, Function, and Inflammatio…	2023-05-11	Actual	31.72	Anticipated	2025-12-31	Anticipated	12	Anticipated	2026-12-31	Anticipated			0.19	Anticipated
478366	ChiCTR2300073662 TrialTroveID-478366	Pilot clinical study to evaluate the safety and effectiveness of PrimCell autologous cell separator for stable refractory Vitiligo in children and adolescents	II	Planned	Autoimmune/Inflammation	Vitiligo	Non-segmental vitiligo; Stable vitiligo	Vitiligo	Trialtrove	(Other Hospital/Academic/Medical Center)	Sponsor	Academic					autologous stem cell	Not applicable		Miscellaneous	Biological > Cellular > Cell origin; Biological > Cellular > Cell type > Stem cell								To evaluate the white spots recolouration rate of the test group (PrimCell autologous cell separator transplantation group) and the control group (308 excimer light therapy group).			Primary objective: To evaluate the white spots recolouration rate of the test group (PrimCell autologous cell separator transplantation group) and the control group (308 excimer light therapy group) Primary endpoint: White spot area The situation of white spot discoloration	Safety and Tolerability	Safety/Toxicity > Safety And Tolerability	Secondary objective: To evaluate the safety of the experimental and control groups Secondary objective: discoloration mode Color matching of discoloration skin patient satisfaction	2023-07-20	Anticipated							2024-07-20	Anticipated
475702	NAP06 NCT05925647 TrialTroveID-475702	The Effects of Mesenchymal Stem Cell Secretome in Rheumatoid Arthritis Patients	I/II	Completed	Autoimmune/Inflammation	Rheumatoid Arthritis	(N/A)	Arthritis; Arthritis, Rheumatoid; Rheumatoid Arthritis	Trialtrove	(Other Hospital/Academic/Medical Center)	Sponsor	Academic					allogeneic stem cells	Not applicable		Antidiabetic; Anticancer, immunological; Cognition enhancer	Biological > Cellular > Cell origin; Biological > Cellular > Cell type > Stem cell								To evaluate the effect of mesenchymal stem cell secretome to rheumatoid arthritis patients	DAS28	Efficacy > Clinical Response	Rheumatoid Arthritis Disease Activity [Time Frame: The change of Disease activity score patients at 1 months] Disease Activity Score 28-joint count (DAS28) before and after therapy.				2022-08-01	Actual	5.95	Actual	2023-01-29	Actual	1	Actual	2023-02-28	Actual			2.52	Actual
475281	NAP05 NCT05921058 TrialTroveID-475281	The Effects of Mesenchymal Stem Cell Secretome in Lupus Patients	I/II	Completed	Autoimmune/Inflammation	Lupus	(N/A)	Systemic Lupus Erythematosus	Trialtrove	(Other Hospital/Academic/Medical Center)	Sponsor	Academic					mesenchymal stem cells, unspecified	Stem cell growth factor agonist		Miscellaneous	Biological > Cellular > Cell origin; Biological > Cellular > Cell type > Stem cell								To administering mesenchymal stem cell secretome to lupus patients.	SLEDAI	Efficacy > Patient Assessment Instruments	Lupus Disease activity [Time Frame: Change of Lupus Disease Activity at 1 months] The data collected were MEX SLEDAI score (range 0-32) before and after therapy.				2022-08-01	Actual	3.98	Actual	2022-11-30	Actual	1	Actual	2022-12-30	Actual			3.77	Actual
469455	TrialTroveID-469455	Phase 1/2a clinical trial to assess the safety and efficacy of AlloRx Stem Cell therapy in adults with Lupus (SLE)	I/II	Planned	Autoimmune/Inflammation	Lupus	(N/A)	Systemic Lupus Erythematosus	Trialtrove	Vitro Biopharma	Sponsor	Industry, all other pharma	United States		Golden	80403	AlloRx Stem Cells, Vitro Biopharma	Unidentified pharmacological activity		Immunosuppressant; Anti-inflammatory; Antiarthritic, other; Cognition enhancer; Multiple sclerosis treatment; Neurological; Respiratory	Biological > Cellular > Cell type > Stem cell; Biological > Cellular > Cell type > Stem cell > Mesenchymal stem cell; Biological > Cellular > Cell type > Stem cell > Umbilical stem cell								To assess the safety and efficacy of AlloRx Stem Cell therapy in adults with Lupus (SLE).	Safety and Tolerability	Safety/Toxicity > Safety And Tolerability					2024-03-01	Anticipated
464213	ACTRN12623000292673p The 2-ASSURE study TrialTroveID-464213	A multi-centre Phase 2 study exploring optimal dosing and scheduling of cyclophosphamide in systemic sclerosis patients undergoing haematopoietic stem cell transplantation.	II	Planned	Autoimmune/Inflammation	Scleroderma	Systemic - unspecified subtype	Systemic Scleroderma	Trialtrove	(Other Hospital/Academic/Medical Center)	Sponsor	Academic					cyclophosphamide mesna allogeneic stem cells rituximab methylprednisolone (tablet) frusemide, unspecified	Immunosuppressant; DNA inhibitor Unidentified pharmacological activity Not applicable CD71 antagonist; CD20 antagonist Diuretic	membrane spanning 4-domains A1	Anticancer, alkylating; Immunosuppressant Radio/chemoprotective Antidiabetic; Anticancer, immunological; Cognition enhancer Anticancer, immunological; Antithrombotic, other; Haematological; Dermatological; Urological; Immunological, unspecified; Immunosuppressant; Anti-inflammatory; Antiarthritic, immunological; Antiparkinsonian; Multiple sclerosis treatment; Ophthalmological, other Cardiostimula…	Small molecule > Synthetic small molecule Small molecule > Synthetic small molecule Biological > Cellular > Cell origin; Biological > Cellular > Cell type > Stem cell Biological > Protein > Antibody > Chimaeric monoclonal antibody; Biological > Protein > Antibody > Monoclonal antibody, other Small molecule > Synthetic small molecule Small molecule > Synthetic small molecule						CPB1	Prognostic	To evaluate cyclophosphamide in systemic sclerosis patients undergoing haematopoietic stem cell transplantation.	Safety and Tolerability Transplant related mortality	Safety/Toxicity > Safety And Tolerability Safety/Toxicity > Serious Adverse Events	Primary outcome [1] determine safety of stem cell transplant for severe scleroderma patients by measuring transplant related mortality (TRM) using medical records in standard dose cyclophosphamide arm Timepoint [1] reviewed at 100 days post transplant Primary outcome [2] determine safety of stem cell transplant for severe scleroderma patients by measuring transplant related mortality (TRM) using …	Cardiac Telemetry Duration of hospitalization modified Rodnan skin score Pulmonary function test Spirometry Total Lung Capacity Transplant related mortality	Safety/Toxicity > Cardiac Measures/Events HEOR > Hospitalization Efficacy > Patient Assessment Instruments Efficacy > Patient Assessment Instruments Efficacy > Respiratory Function Efficacy > Respiratory Function Safety/Toxicity > Serious Adverse Events	Secondary outcome [1] Overall survival post transplant Timepoint [1] assessed at one, two, five and ten years post transplant Secondary outcome [2] transplant related mortality (TRM) compared to historical controls Timepoint [2] assessed at one, two, five and ten years post transplant then assessed at the conclusion of the study Secondary outcome [3] Disease response by measuring changing in skin…	2023-03-27	Anticipated	149.05	Anticipated	2035-08-25	Anticipated	3.28	Anticipated	2035-12-03	Anticipated			0.04	Anticipated
459289	EudraCT Number: 2022-002325-99 MSC01 TrialTroveID-459289	Adipose derived mesenchymal stem cells as local treatment of ulcerative colitis	II	Planned	Autoimmune/Inflammation	Ulcerative Colitis	Mild; Moderate	Colitis, Ulcerative; Inflammatory Bowel Diseases	Trialtrove	Aarhus University Hospital	Sponsor	Academic					allogeneic stem cells	Not applicable		Antidiabetic; Anticancer, immunological; Cognition enhancer	Biological > Cellular > Cell origin; Biological > Cellular > Cell type > Stem cell								To investigate the allogeneic fatty mesenchymal stem cells locally in the treatment of ulcerative colitis			Main objective To investigate whether treatment with injection of allogeneic fatty mesenchymal stem cells locally in the mucosa in patients with ulcerative colitis (CU) reduces the degree of mucosal inflammation and intestinal symptom. Primary end point(s) Reduced inflammatory activity assessed with endoscopic Mayoscore (Appendix 1) 14 days after treatment with injection of allogeneic fat-derived…	Donor Specific Antibodies (DSA)	Efficacy > Clinical Response	Secondary end point(s) 1) Reduced inflammatory activity assessed with endoscopic Mayoscore 4, 7, 14 and 30 days after treatment. 2) Improvement in histological modulation of inflammation in tissue samples on days 4, 7, 14 and 30 after treatment. 3) Improvement in symptoms 4, 7, 14 and 30 days after treatment assessed by complete Mayoscore (Appendix 1) 4) Complications/adverse events in treatment …	2023-02-14	Anticipated					0.99	Anticipated
456161	TrialTroveID-456161	EFFICACY AND SAFETY OF MESENCHYMAL STEM CELL THERAPY WITH DARVADSTROCEL FOR COMPLEX PERIANAL FISTULIZING CROHN’S DISEASE: MULTICENTRIC EXPERIENCE IN THE BASQUE COUNTRY AND NAVARRE	IV	Completed	Autoimmune/Inflammation	Crohn's Disease	Fistulizing; Remission; Treatment resistant	Crohn Disease	Trialtrove	(Other Hospital/Academic/Medical Center)	Sponsor	Academic					darvadstrocel			GI inflammatory/bowel disorders; Vulnerary	Biological > Cellular; Biological > Cellular > Cell origin > Allogeneic; Biological > Cellular > Cell type > Connective tissue cell > Adipocyte; Biological > Cellular > Cell type > Stem cell						TNF	Diagnostic; Predictive; Predisposing; Prognostic	To evaluate the results of efficacy, defined as combined clinical and radiological remission, and safety after administration of darvadstrocel in clinical practice. Follow up visits were performed at baseline, 6 and 12 months after the treatment. All visits included a clinical evaluation of perianal disease activity (digital compression and PDAI). Pelvic MRI was performed at baseline and at 6 mon…	Fistula healing Magnetic Resonance Imaging Safety and Tolerability	Efficacy > Clinical Response Efficacy > Imaging Safety/Toxicity > Safety And Tolerability					2020-11-01	Actual							2022-03-01	Actual	2022-10-09	Actual
453092	NCT05677672 TH-SC01-CAF-Ⅰ/Ⅱ 1.0 TrialTroveID-453092	Phase I/Ⅱ Study to Evaluate the Safety and Efficacy of Human TH-SC01 Cell Injection in the Treatment of Complex Perianal Fistula	I/II	Planned	Autoimmune/Inflammation	Crohn's Disease	Fistulizing	Crohn Disease; Fistula; Rectal Fistula	Trialtrove	Jiangsu Topcel-KH Pharmaceutical Co. (Other Hospital/Academic/Medical Center)	Sponsor Collaborator	Industry, all other pharma Academic	China		Nanjing	211103	TH-SC01	Not applicable	Not applicable	GI inflammatory/bowel disorders; Vulnerary	Biological > Cellular > Cell origin > Allogeneic; Biological > Cellular > Cell type > Stem cell > Umbilical stem cell						GPT	Predisposing; Prognostic	To evaluate the safety and efficacy of human TH-SC01 cell injection for the treatment of complex perianal fistulas	Dose-limiting toxicities Fistula healing Magnetic Resonance Imaging Maximum tolerated dose	Safety/Toxicity > Safety And Tolerability Efficacy > Clinical Response Efficacy > Imaging Safety/Toxicity > Safety And Tolerability	Severity and incidence of study drug-related adverse-events [Time Frame: Day 28 (Week 4)] Severity and incidence of study drug-related adverse-events within D28(W4) after administration. Dose-limiting toxicity (DLT) [Time Frame: Day 28] Exploration of dose-limiting toxicity (DLT) maximum tolerated dose (MTD) [Time Frame: Day 28] Exploration of maximum tolerated dose(MTD) Percentage of effectivene…	Fistula healing Quality of Life SF-36	Efficacy > Clinical Response HEOR > Health-Related Quality Of Life HEOR > Health-Related Quality Of Life (Patient Reported Outcomes)	Secondary Outcome Measures: Severity and incidence of study drug-related adverse-events [ Time Frame: Day 28 ] Severity and incidence of study drug-related adverse-events after D28(W4) after administration. Other Outcome Measures: Patient quality of life score [ Time Frame: Week 1-Week 52 ] Change from baseline in Patient quality of life score from W1-W52 Rate of recurrence [ Time Frame: Week 24-…	2022-12-30	Anticipated	5.23	Anticipated	2023-06-07	Anticipated	2.76	Anticipated	2023-08-30	Anticipated			16.06	Anticipated
451832	CTR20223296 TH-SC01-CD-Ⅱ-01 TrialTroveID-451832	A randomized, double-blind, placebo-controlled, multicenter phase II. clinical trial evaluating the efficacy and safety of human TH-SC01 cell injection in the treatment of fistula in inactive/mildly active Crohn's disease	II	Closed	Autoimmune/Inflammation	Crohn's Disease	Fistulizing; Mild	Crohn Disease	Trialtrove	Jiangsu Topcel-KH Pharmaceutical Co.	Sponsor	Industry, all other pharma	China		Nanjing	211103	TH-SC01	Not applicable	Not applicable	GI inflammatory/bowel disorders; Vulnerary	Biological > Cellular > Cell origin > Allogeneic; Biological > Cellular > Cell type > Stem cell > Umbilical stem cell						albumin	Diagnostic; Predictive; Predisposing; Prognostic	To evaluate the effectiveness of TH-SC01 cell injection in the treatment of fistula with inactive/mildly active Crohn's disease.			The proportion of subjects who achieved clinical efficacy at 24 weeks after administration. 24 weeks	Crohn's Disease Activity Index Fistula healing Inflammatory Bowel Disease Questionnaire Quality of Life Relapse Rate Safety and Tolerability Visual Analog Scale for Pain	Efficacy > Clinical Response Efficacy > Clinical Response HEOR > Health-Related Quality Of Life (Patient Reported Outcomes) HEOR > Health-Related Quality Of Life Efficacy > Clinical Response Safety/Toxicity > Safety And Tolerability Efficacy > Symptom Assessment (Patient Reported Outcomes)	1. Proportion of subjects achieving clinical healing 24 weeks 2. The proportion of subjects achieving clinical efficacy 24 weeks 3. Relapse rate 24 weeks 4. Improvement of Van Assche score compared with baseline 24 weeks 5. Improvement in PDAI score compared to baseline 4, 8, 12 and 24 weeks 6. Improvement in Crohn's Disease Activity Index (CDAI) score from baseline 4, 8, 12 and 24 weeks 7. Impro…	2023-01-16	Actual					6	Anticipated
451219	NCT05658094 TrialTroveID-451219	Placental Mesenchymal Stem Cells-derived Exosome for Hairloss	II	Open	Autoimmune/Inflammation	Alopecia Areata	Alopecia areata (patch type)	Alopecia Areata	Trialtrove	(Other Hospital/Academic/Medical Center)	Sponsor	Academic					human placental derived stem cells, unspecified	Not applicable		Miscellaneous	Biological > Cellular > Cell origin; Biological > Cellular > Cell type > Stem cell						F3	Diagnostic; Predisposing; Prognostic	To study the effect of Placental Mesenchymal Stem Cells-derived Exosome for Hairloss			Change in mean total hair density (hair/cm2) [ Time Frame: 0 months ] Measurement of hair density by phototrichogram: change in mean total hair density (hair/cm^2) Change in mean total hair density (hair/cm2) [ Time Frame: 3 months ] Measurement of hair density by phototrichogram: change in mean total hair density (hair/cm^2) Change in mean total hair density (hair/cm2) [ Time Frame: 6 months ] M…			Change in mean Telogen and Anagen hair density [ Time Frame: 0, months ] Measurement of telogen and Anagen hair density before and after trial Change in mean Telogen and Anagen hair density [ Time Frame: 3 months ] Measurement of telogen and Anagen hair density before and after trial Change in mean Telogen and Anagen hair density [ Time Frame: 6 months ] Measurement of telogen and Anagen hair den…	2022-08-01	Actual	3.88	Anticipated	2022-11-27	Anticipated	6	Anticipated	2023-05-29	Anticipated			5.15	Anticipated
448901	R000003586 TrialTroveID-448901 UMIN000002948	Cultivated epithelial sheet transplantation for corneal epithelial stem cell deficiency	II	Completed	Autoimmune/Inflammation; Ophthalmology	Pemphigoid; Ophthalmology: Limbal Stem Cell Deficiency	(N/A); Mucous membrane	Corneal Diseases; Pemphigoid, Benign Mucous Membrane; Pemphigoid, Bullous	Trialtrove	(Other Hospital/Academic/Medical Center)	Sponsor	Academic					corneal epithelial stem cell transplant	Not applicable		Ophthalmological, other	Biological > Cellular > Cell origin; Biological > Cellular > Cell type > Stem cell								To evaluate the efficacy and safety of cultivated corneal epithelial sheet transplantation using human corneal epithelial stem cells and human bone marrow mesenchymal stem cell-derived feeder cells.	Visual acuity	Efficacy > Patient Assessment Instruments	Improved visual acuity				2013-04-01	Anticipated
448060	CTR20220588 NCT05626023 TH-SC 2.0 TH-SC01 TrialTroveID-448060	A Phase I Study to Evaluate the Safety and Tolerability of Human TH-SC01 Cell Injection for the Treatment of Perianal Fistulas in Crohn's Disease	I/II	Closed	Autoimmune/Inflammation	Crohn's Disease	Fistulizing; Mild; Remission	Crohn Disease	Trialtrove	Jiangsu Topcel-KH Pharmaceutical Co.	Sponsor	Industry, all other pharma	China		Nanjing	211103	TH-SC01	Not applicable	Not applicable	GI inflammatory/bowel disorders; Vulnerary	Biological > Cellular > Cell origin > Allogeneic; Biological > Cellular > Cell type > Stem cell > Umbilical stem cell						albumin; GPT; TNF	Diagnostic; Predictive; Predisposing; Prognostic	To evaluate the safety and tolerability of TH-SC01 in the treatment of Crohn's disease anal fistula	Adverse Events Dose-limiting toxicities Maximum tolerated dose Safety and Tolerability	Safety/Toxicity > Adverse Drug Reactions Safety/Toxicity > Safety And Tolerability Safety/Toxicity > Safety And Tolerability Safety/Toxicity > Safety And Tolerability	End point selection : Safety Index Severity and Incidence of Adverse Events within 28 Days of Dosing evaluation time : 28 days after administration Explore dose-limiting toxicity (DLT) and maximum tolerated dose (MTD) after administration evaluation time : 84 days after administration Primary Outcome Measures : Severity and incidence of adverse events [ Time Frame: 28 days ] Severity and incidenc…	Crohn's Disease Activity Index Fistula healing Inflammatory Bowel Disease Questionnaire Magnetic Resonance Imaging Perianal Disease Activity Index Quality of Life Visual Analog Scale	Efficacy > Clinical Response Efficacy > Clinical Response HEOR > Health-Related Quality Of Life (Patient Reported Outcomes) Efficacy > Imaging Efficacy > Clinical Response HEOR > Health-Related Quality Of Life Efficacy > Symptom Assessment (Patient Reported Outcomes)	End point selection : Effectiveness index fistula healing evaluation time : Day 84 after administration Improvement from baseline in Crohn's disease activity index (CDAI score) evaluation time : Day 7, Day 14, Day 28, Day 56, Day 84 after administration Improvement from baseline in Crohn's disease perianal lesion severity score (PDAI score); evaluation time : On the 7th day, the 14th day, the 28t…	2022-06-18	Actual	10.62	Anticipated	2023-05-07	Anticipated	2.76	Anticipated	2023-07-30	Anticipated			0.42	Anticipated
445096	CCF-Pouchitis NCT05578508 TrialTroveID-445096	A Phase I Study of Bone Marrow Derived Mesenchymal Stem Cells (MSCs) for the Treatment of Medically Refractory Pouchitis	I	Terminated	Autoimmune/Inflammation	Ulcerative Colitis	Pouchitis	Colitis; Colitis, Ulcerative; Crohn Disease; Inflammatory Bowel Diseases; Intestinal Diseases; Pouchitis; Ulcer	Trialtrove	The Cleveland Clinic {Cleveland Clinic Foundation Hospital} Case Western Reserve University	Sponsor Collaborator	Academic Academic					mesenchymal stem cells, unspecified	Stem cell growth factor agonist		Miscellaneous	Biological > Cellular > Cell origin; Biological > Cellular > Cell type > Stem cell						TNF	Diagnostic; Predictive; Predisposing; Prognostic	The purpose of this study is to determine the safety and feasibility of using allogeneic bone marrow derived mesenchymal stem cells (MSCs) to treat people with medically refractory Pouchitis.	Adverse Events	Safety/Toxicity > Adverse Drug Reactions	Adverse Events [Time Frame: Change from Baseline over 12 months after the MSC injection] Number of adverse events that occur throughout the study. Healing [Time Frame: Change from Baseline over 12 months after the MSC Injection] PDAI endoscopic activity less than or equal to 1, Clinical PDAI score less than or equal to 2, and total PDAI less than or equal to 4	Bowel Movement Frequency C reactive protein Clinical Remission Endoscopic remission Mayo Score Pouchitis Disease Activity Index Score	Efficacy > Clinical Response Efficacy > Inflammatory Assessment Efficacy > Disease Progression Efficacy > Clinical Response Efficacy > Patient Assessment Instruments Efficacy > Patient Assessment Instruments	Endoscopic Remission [Time Frame: Change from Baseline over 12 months after the MSC Injection] PDAI endoscopic activity less than or equal to 1 Mayo Endoscopic score less than or equal to 1, defined as the absence of friability or ulceration Clinical Remission [Time Frame: Change from Baseline over 12 months after the MSC Injection] Clinical PDAI score less than or equal to 2 MDPAI score less tha…	2022-04-01	Anticipated			2023-02-01	Anticipated	12	Anticipated	2024-02-29	Anticipated
441018	NCT05523011 PTD2021P001 TrialTroveID-441018	A Phase 1, Open-label Study to Determine Safety and Tolerability of the Topical Application of Mesenchymal Stem/Stromal Cell (MSC) Exosome Ointment to Treat Psoriasis in Healthy Volunteers	I	Completed	Autoimmune/Inflammation	Psoriasis	(N/A)	Psoriasis	Trialtrove	Paracrine Therapeutics (Other Hospital/Academic/Medical Center)	Sponsor Collaborator	Industry, all other pharma Academic	Singapore		Singapore	138648	exosome stem cell therapy, Paracrine Therapeutics	Not applicable	Not applicable	Antipsoriasis	Biological > Cellular > Cell origin; Biological > Cellular > Cell type > Exosome; Biological > Cellular > Cell type > Stem cell > Mesenchymal stem cell						albumin	Diagnostic; Predictive; Predisposing; Prognostic	To evaluate the safety and tolerability of the application of the MSC exosome ointment with repeated topical application on adult healthy subjects (TID from Day 1 to 20)	C reactive protein Creatinine kinase level Diastolic blood pressure Eosinophil levels Erythrocyte Sedimentation Rate Heart rate Hematocrit level Hemoglobin Scoring Atopic Dermatitis Treatment Emergent Adverse Events	Efficacy > Inflammatory Assessment Safety/Toxicity > Laboratory Measurements Efficacy > Hemodynamic Parameters Efficacy > Inflammatory Assessment Efficacy > Inflammatory Assessment Safety/Toxicity > Cardiac Measures/Events Efficacy > Blood Measures Safety/Toxicity > Laboratory Measurements Efficacy > Patient Assessment Instruments Safety/Toxicity > Adverse Drug Reactions	Number of Participants With Treatment-emergent Adverse Events (TEAEs) All through the treatment period, the subjects completed the Subject Diary to capture the frequency of TEAEs. [Time Frame: Day 1 - 20] Change From Baseline in the Systolic Blood Pressure After 20 Days of Treatment Systolic blood pressure (mmhg) was assessed on Day 1 (pre-treatment) and Day 21 (+3 days) [Time Frame: Day 1 - 21+3…				2022-03-08	Actual	0.13	Actual	2022-03-12	Actual	0.79	Actual	2022-04-05	Actual			76.92	Actual
440860	CELOPHIN EudraCT Number: 2021-005486-40 NCT05520086 TrialTroveID-440860	Phase IIa Multicenter Clinical Trial to Determine the Feasibility and Safety of the Use of Adipose-derived Mesenchymal Stem Cells (ASC) in the Treatment of Patients With Cicatricial Conjunctivitis Associated With Lyell's Syndrome, Stevens-Johnson Syndrome and Pemphigoid of the Mucous Membranes With Ocular Involvement.	I/II	Completed	Autoimmune/Inflammation	Pemphigoid	Mucous membrane	Conjunctivitis; Pemphigoid, Benign Mucous Membrane; Pemphigoid, Bullous; Stevens-Johnson Syndrome; Syndrome	Trialtrove	(Other Hospital/Academic/Medical Center)	Sponsor	Academic					allogeneic adipose derived stem cells, unspecified	Not applicable		Cardiostimulant	Biological > Cellular > Cell origin; Biological > Cellular > Cell type > Stem cell								To treatment of cicatricial conjunctivitis associated with Lyell's syndrome, Stevens-Johnson's syndrome and mucous membrane pemphigoid with ocular involvement			Primary Outcome Measures : Percentage of complications [ Time Frame: Through study completion, an average of 3 years ] Percentage of complications related to anesthesia, administration of investigational medicinal product and postoperative period.	ETDRS National Eye Institute-Visual Function Questionnaire-25 Ocular Surface Disease Index Quality of Life	Efficacy > Patient Assessment Instruments HEOR > Health-Related Quality Of Life (Patient Reported Outcomes) Efficacy > Symptom Assessment (Patient Reported Outcomes) HEOR > Health-Related Quality Of Life	Secondary Outcome Measures : Signs improvement [ Time Frame: At 7 days (and 21 days in the 2-dose group), 4 weeks, 12 weeks, 24 weeks and 52 weeks ] Changes from baseline in scarring conjunctivitis rating scale Symptom improvement [ Time Frame: At 7 days (and 21 days in the 2-dose group), 4 weeks, 12 weeks, 24 weeks and 52 weeks ] Changes from baseline in Ocular Surface Disease Index (OSDI) quest…	2022-11-11	Actual							2024-06-11	Actual
438718	IRCT20200413047063N3 TrialTroveID-438718	Safety of injection of placental mesenchymal stem cell derived exosomes for Treatment of resistant perianal fistula in Crohn's patients	I/II	Open	Autoimmune/Inflammation	Crohn's Disease	Fistulizing; Treatment resistant	Crohn Disease	Trialtrove	(Other Hospital/Academic/Medical Center)	Sponsor	Academic					human placental derived stem cells, unspecified	Not applicable		Miscellaneous	Biological > Cellular > Cell origin; Biological > Cellular > Cell type > Stem cell						TNF	Diagnostic; Predictive; Predisposing; Prognostic	To evaluate the effectiveness of exosome therapy in the healing of fistulas 3 and 6 months after injection	Fistula healing Magnetic Resonance Imaging	Efficacy > Clinical Response Efficacy > Imaging	Primary outcomes 1 Description the size of fistula tract Timepoint Investigating the fistula healing after 3 and 6 month after injection Method of measurement MRI imaging				2021-07-31	Actual	5.98	Anticipated	2022-01-29	Anticipated	6	Anticipated	2022-07-31	Anticipated			1.67	Anticipated
435383	ACTRN12617000216314 Assure Trial TrialTroveID-435383	Low Dose Cyclophosphamide Conditioning Is Safe In Systemic Sclerosis Patients Ineligible For Standard Dose Regimens – An Interim Analysis Of The Prospective Assure Trial	II	Completed	Autoimmune/Inflammation	Scleroderma	Systemic - unspecified subtype	Systemic Scleroderma	Trialtrove	(Other Hospital/Academic/Medical Center)	Sponsor	Academic					cyclophosphamide allogeneic stem cells	Immunosuppressant; DNA inhibitor Not applicable		Anticancer, alkylating; Immunosuppressant Antidiabetic; Anticancer, immunological; Cognition enhancer	Small molecule > Synthetic small molecule Biological > Cellular > Cell origin; Biological > Cellular > Cell type > Stem cell								To assess lower doses of Cy conditioning in those ineligible for HSCT based on modified EBMT criteria. The primary objective was to assess safety of HSCT in this high-risk population as measured by TRM at D100. Stopping rules for TRM, were based on Fleming’s procedure and overseen by an independent safety committee. Response rate (RR) was defined as a 25% reduction in skin score and/or a 10% incr…	Duration of hospitalization Transplant related mortality	HEOR > Hospitalization Safety/Toxicity > Serious Adverse Events	Primary outcome [1] transplant-related mortality Timepoint [1] within first 100 days post-HSCT Primary outcome [2] length of hospital stay by review of hospital records Timepoint [2] number of days from admission to hospital discharge Primary outcome [3] number of days receiving blood products assessed by review of medical records Timepoint [3] number of days From HSCT to 100 days post-HSCT	Quality of Life SF-36 Visual Analog Scale	HEOR > Health-Related Quality Of Life HEOR > Health-Related Quality Of Life (Patient Reported Outcomes) Efficacy > Symptom Assessment (Patient Reported Outcomes)	Secondary outcome [1] IV antibiotic use assessed through review of medical records. Timepoint [1] number of days From HSCT to 100 days post-HSCT Secondary outcome [2] Assessment of adequacy of stem cell collection using low dose of cyclophosphamide by review of medical records Timepoint [2] number of stem cell collected at time of plasmapheresis by review of medical records. Secondary outcome [3]…	2017-01-01	Actual	31.99	Actual	2019-09-01	Actual
433885	IRCT20211212053361N1 NCT05402748 TrialTroveID-433885	Safety and Efficacy of Injection of Human Placenta Mesenchymal Stem Cells Derived Exosomes for Treatment of Complex Anal Fistula	I/II	Open	Autoimmune/Inflammation	Crohn's Disease	Fistulizing	Crohn Disease	Trialtrove	(Other Hospital/Academic/Medical Center)	Sponsor	Academic					human placental derived stem cells, unspecified	Not applicable		Miscellaneous	Biological > Cellular > Cell origin; Biological > Cellular > Cell type > Stem cell						CRP; TNF	Diagnostic; Predictive; Predisposing; Prognostic	To evaluate the safety of Human Placenta Mesenchymal Stem Cells Derived Exosomes for treatment of complex Anal Fistula To evaluate the efficacy of Human Placenta Mesenchymal Stem Cells Derived Exosomes for treatment of refractory Anal Fistula To evaluate the fistula changes in MRI studies, 12 weeks after treatment To evaluate the quality of life in perianal fistula patient's questionnaire score b…	C reactive protein Calprotectin Fistula healing Magnetic Resonance Imaging Quality of Life Safety and Tolerability Wound healing	Efficacy > Inflammatory Assessment Efficacy > Inflammatory Assessment Efficacy > Clinical Response Efficacy > Imaging HEOR > Health-Related Quality Of Life Safety/Toxicity > Safety And Tolerability Efficacy > Clinical Response	Primary Outcome Measures : Safety of injected exosomes [ Time Frame: 3 months ] assessing the adverse outcomes after injection such as acute allergic reactions clinical Efficacy of injected exosomes [ Time Frame: 3 months ] assessing the clinical response to therapy which might demonstrate itself as closure of refractory fistulas inflammatory markers [ Time Frame: 3 months ] assessing inflammator…				2021-12-22	Actual	9.01	Anticipated	2022-09-22	Anticipated	3	Anticipated	2022-12-22	Anticipated			8.88	Anticipated
430727	TrialTroveID-430727	Treatment of patients with complex perianal Crohn's disease with darvadstrocel: a single-institution real life experience	IV	Completed	Autoimmune/Inflammation	Crohn's Disease	Fistulizing; Remission; Treatment resistant	Crohn Disease	Trialtrove	(Other Hospital/Academic/Medical Center)	Sponsor	Academic					darvadstrocel			GI inflammatory/bowel disorders; Vulnerary	Biological > Cellular; Biological > Cellular > Cell origin > Allogeneic; Biological > Cellular > Cell type > Connective tissue cell > Adipocyte; Biological > Cellular > Cell type > Stem cell								To assess the efficacy of Darvadstrocel treatment in clinical practice in patients with CD and complex perianal fistula. Response to treatment was assessed as combined remission according to the criteria of the ADMIRE study (clinical assessment of closure of all treated external openings that drained before treatment and absence of collections> 2 cm confirmed by MRI).	Fistula healing Magnetic Resonance Imaging	Efficacy > Clinical Response Efficacy > Imaging					2020-07-01	Actual	3.02	Actual	2020-10-01	Actual	12	Actual	2021-10-01	Actual	2022-01-21	Actual	3.97	Actual
430635	2019-TH-001 NCT04011748 TrialTroveID-430635	Clinical Treatment of Alopecia Areata With Stem Cell Educator Therapy	II	Open	Autoimmune/Inflammation	Alopecia Areata	Alopecia areata (patch type); Severe AA	Alopecia Areata	Trialtrove	Throne Biotechnologies (Other Hospital/Academic/Medical Center)	Sponsor Collaborator	Industry, all other pharma Academic	China		Shandong		stem cell educator therapy, Throne Biotechnologies	Toll-like receptor (TLR) antagonist; Angiogenesis stimulant; Collagen stimulant		Antidiabetic; Antiviral, other; Dermatological	Biological > Cellular; Biological > Cellular > Cell origin > Autologous; Biological > Cellular > Cell type > Stem cell > Umbilical stem cell	minoxidil	ATP-sensitive potassium channel agonist; Polarisation stimulant; Renin secretion stimulant	ATP binding cassette subfamily C member 9; potassium voltage-gated channel subfamily J member 8; renin	Antihypertensive, other; Vasodilator, peripheral	Small molecule > Synthetic small molecule			This trial will explore the therapeutic potential of Stem Cell Educator therapy for the treatment of AA in combined with oral minoxidil.2	Severity of Alopecia tool (SALT) score	Efficacy > Clinical Response	Primary Outcome Measures : The percentage change in scalp hair growth. [ Time Frame: Hair regrowth will be evaluated at different time points post receiving Stem Cell Educator therapy in 1, 3, and 6 months. ] The primary endpoint was the percentage change in scalp hair growth, measured with the Severity of Alopecia Tool (SALT) score.			Secondary Outcome Measures : Feasibility of SCE therapy [ Time Frame: 6 months ] The feasibility will be determined by the number of patients who were unable to complete SCE Therapy. Preliminary efficacy of SCE therapy [ Time Frame: 6 months ] This will be determined by the duration of maintaining hair growth following SCE therapy. Efficacy of modulation of autoimmune-related memory T-cell marker…	2022-09-20	Actual	4.27	Anticipated	2023-01-28	Anticipated	6	Anticipated	2023-07-30	Anticipated			4.68	Anticipated
430592	EudraCT Number: 2019-003404-13 ISRCTN80103507 POLARISE TrialTroveID-430592	A single-arm, multi-centre, Phase II basket trial investigating the safety and activity of the use of ORBCEL-C in the treatment of patients with primary sclerosing cholangitis, rheumatoid arthritis, lupus nephritis and Crohn’s disease	II	Open	Autoimmune/Inflammation	Crohn's Disease; Lupus; Primary Sclerosing Cholangitis; Rheumatoid Arthritis	(N/A); Biologic resistant; DMARD resistant; Moderate; Nephritis; Treatment resistant	Arthritis, Rheumatoid; Cholangitis, Sclerosing; Crohn Disease; Lupus Nephritis; Rheumatoid Arthritis; Systemic Lupus Erythematosus	Trialtrove	(Other Hospital/Academic/Medical Center) (Other government agency)	Sponsor Sponsor	Academic Government					Orbcell-C	Not applicable	Not applicable	Hepatoprotective; Anti-inflammatory; Respiratory	Biological > Cellular > Cell origin > Allogeneic; Biological > Cellular > Cell type > Stem cell > Umbilical stem cell						albumin; C11orf65; CRP; TGN; TNF	Diagnostic; Predictive; Predisposing; Prognostic	The aims of the POLARISE trial are: 1. To provide insights into the mechanisms of action of ORBCEL-C™ in the treatment of immune-mediated diseases such as primary sclerosing cholangitis (PSC), rheumatoid arthritis (RA), lupus nephritis (LN) and Crohn's disease (CD) 2. To determine the short-term safety and activity of ORBCEL-C™ in patients with PSC, RA, LN and CD 3. To assess the feasibility of t…			The relative proportion of M1- and M2-like monocyte/macrophage cells in peripheral blood, determined from cell counts quantified using flow cytometry, after ORBCEL-C™ administration: PSC patients: at Visits 2, 3, 4, 5, 6 & 7 RA patients: at Visits 2, 3, 4, 5, 6 & 7 LN patients: at Visits 2, 3, 4, 5, 6, 7 & 8 CD patients: at Visits 2, 3, 4, 5, 6, 7 & 8	Adverse Events Alanine aminotransferase (ALT) response Alkaline phosphatase (ALP) C reactive protein Common Terminology Criteria for Adverse Events Creatinine kinase level Crohn's Disease Activity Index DAS28-CRP DAS28-ESR DAS28 Enhanced Liver Fibrosis (ELF) Test EQ-5D-5L EQ-5D Erythrocyte Sedimentation Rate EULAR Response Criteria FACIT-Fatigue Fatigue Severity Scale Fatigue Fibroscan Functional…	Safety/Toxicity > Adverse Drug Reactions Efficacy > Laboratory Measurements Efficacy > Laboratory Measurements Efficacy > Inflammatory Assessment Safety/Toxicity > Adverse Drug Reactions Safety/Toxicity > Laboratory Measurements Efficacy > Clinical Response Efficacy > Clinical Response Efficacy > Clinical Response Efficacy > Clinical Response Efficacy > Hepatic Measure HEOR > Health-Related Quali…	Secondary outcome measures for all patients: Any change in the secondary outcome measures after ORBCEL-C™ administration: 1. Quality of life measured by Euroqol 5D-5L (EQ-5D-5L), Functional Assessment of Chronic Illness Therapy - Fatigue (FACIT-F) & Fatigue Severity Scale (FSS): 1.1. PSC patients: at Visits 2, 4, 6, 7, 7a, 8, Month 18 and Month 24 1.2. RA patients: at Visits 2, 4, 6, 7, 7a, 8, Mo…	2018-03-23	Actual	83.33	Anticipated	2025-03-01	Anticipated	26	Anticipated	2027-05-01	Anticipated			0.36	Anticipated
430576	TrialTroveID-430576	Efficacy and safety of bone marrow-derived mesenchymal stem cells in refractory perianal fistulae in Crohn’s Disease: Results from a prospective monocentric study	IV	Completed	Autoimmune/Inflammation	Crohn's Disease	Fistulizing; Treatment resistant	Crohn Disease	Trialtrove	(Other Hospital/Academic/Medical Center)	Sponsor	Academic					mesenchymal stem cells, unspecified	Stem cell growth factor agonist		Miscellaneous	Biological > Cellular > Cell origin; Biological > Cellular > Cell type > Stem cell						CRP; PQBP1; TNF	Diagnostic; Predictive; Predisposing; Prognostic	To evaluate the efficacy of the bone marrow-derived mesenchymal stem cells treatment and his impact on the quality of life of the patients. PRO, clinical examination, CRP, fecal calprotectine, CDAI, Short health scale (SHS) and MRI were performed at weeks 0, 12 and 48. PDAI was calculated at inclusion and at Week 48. Efficacy was defined as closure of all treated external openings at clinical exa…	C reactive protein Crohn's Disease Activity Index Fistula healing Magnetic Resonance Imaging Quality of Life Safety and Tolerability	Efficacy > Inflammatory Assessment Efficacy > Clinical Response Efficacy > Clinical Response Efficacy > Imaging HEOR > Health-Related Quality Of Life Safety/Toxicity > Safety And Tolerability					2019-10-01	Actual	13.04	Actual	2020-11-01	Actual	11	Actual	2021-10-01	Actual	2022-01-21	Actual	1.23	Actual
429449	TrialTroveID-429449	Czech experience with treatment of Crohn´s disease perianal fistulas by allogenic mesenchymal stem cell	IV	Completed	Autoimmune/Inflammation	Crohn's Disease	Fistulizing	Crohn Disease	Trialtrove	(Other Hospital/Academic/Medical Center)	Sponsor	Academic					darvadstrocel			GI inflammatory/bowel disorders; Vulnerary	Biological > Cellular; Biological > Cellular > Cell origin > Allogeneic; Biological > Cellular > Cell type > Connective tissue cell > Adipocyte; Biological > Cellular > Cell type > Stem cell								To evaluate the commercial treatment of perianal fistulas in CD patients by darvadstrocel in Czech Republic. Perianal CD activity index (PDAI) was recorded for all patients as well as well as AGA clinical fistula assesment. Complete healing was considered as: no secretion from the external opening, no infiltration perianally, no pain; treatment failure: clear perianal secretion, painful infiltrat…	Crohn's Disease Activity Index Fistula healing Partial response	Efficacy > Clinical Response Efficacy > Clinical Response Efficacy > Clinical Response/Remission					2019-08-01	Actual							2021-08-01	Actual	2022-01-21	Actual
429121	NCT05407766 OSSM-001-001-01 TrialTroveID-429121	A Phase I Safety Study of Allogeneic Bone Marrow Derived MSCs for Refractory Perianal Fistulizing Crohn's Disease	I	Terminated	Autoimmune/Inflammation	Crohn's Disease	Fistulizing; Treatment resistant	Crohn Disease; Fistula; Rectal Fistula	Trialtrove	Ossium Health	Sponsor	Industry, all other pharma	United States	CA	San Francisco	94105	allogenic bone marrow derived mesenchymal stem cells	Not applicable		Miscellaneous	Biological > Cellular > Cell origin; Biological > Cellular > Cell type > Stem cell						GPT; TNF	Diagnostic; Predictive; Predisposing; Prognostic	To Evaluate the Safety of Allogeneic Bone Marrow Derived MSCs for Refractory Perianal Fistulizing Crohn's Disease.	Adverse Events Common Terminology Criteria for Adverse Events Safety and Tolerability	Safety/Toxicity > Adverse Drug Reactions Safety/Toxicity > Adverse Drug Reactions Safety/Toxicity > Safety And Tolerability	Primary Outcome Measures : OSSM-001 (100M dose) related adverse events as assessed by CTCAE v5.0 [ Time Frame: 12 weeks ] To determine the safety of a single injection of 100M allogeneic bone marrow MSCs for the treatment of refractory perianal fistulizing Crohn's disease by assessing OSSM-001 related adverse events as assessed by CTCAE v5.0. OSSM-001 (300M dose) related adverse events as assesse…	Fistula healing Magnetic Resonance Imaging	Efficacy > Clinical Response Efficacy > Imaging	Secondary Outcome Measures : Fistula healing assessed by radiographic (MRI) assessments for OSSM-001 (100M dose) [ Time Frame: 12 weeks ] To assess fistula healing induced by the delivery of a single injection of 100M allogeneic bone marrow derived MSCs on refractory perianal fistulizing Crohn's disease using radiographic assessment (MRI) assessments. Complete healing defined as MRI with an absen…	2022-08-01	Anticipated	17.02	Anticipated	2024-01-01	Anticipated	3	Anticipated	2024-04-30	Anticipated
428318	J19128 NCT05298358 TrialTroveID-428318	A Phase I Study of Reduced Intensity Conditioning Allogeneic Bone Marrow Transplant With Post-transplant Cyclophosphamide for Refractory Systemic Sclerosis	I	Open	Autoimmune/Inflammation	Scleroderma; Transplantation/GVHD	Graft-versus-host disease; Stem cell transplant; Systemic - diffuse; Systemic - unspecified subtype	Graft Rejection; Graft vs Host Disease; Scleroderma, Diffuse; Scleroderma, Systemic; Sclerosis; Stem Cell Transplantation; Systemic Scleroderma	Trialtrove	(Other Hospital/Academic/Medical Center)	Sponsor	Academic					mesna allogeneic stem cells Thymoglobulin G-CSF, unspecified fludarabine tacrolimus, unspecified cyclophosphamide, unspecified mycophenolate mofetil, unspecified	Unidentified pharmacological activity Not applicable T cell inhibitor Granulocyte colony stimulating factor agonist DNA synthesis inhibitor; Ribonucleoside diphosphate reductase inhibitor; DNA repair enzyme inhibitor Interleukin 2 antagonist; Immunosuppressant; Calcineurin inhibitor; T cell inhibitor DNA inhibitor Immunosuppressant; Inosine monophosphate dehydrogenase inhibitor	Not applicable ribonucleotide reductase catalytic subunit M1; ribonucleotide reductase regulatory subunit M2	Radio/chemoprotective Antidiabetic; Anticancer, immunological; Cognition enhancer Anticancer, immunological; Antianaemic; Dermatological; Immunosuppressant Radio/chemoprotective; Haematological; Cytokine; Neurological Anticancer, antimetabolite Immunosuppressant Immunosuppressant Immunosuppressant	Small molecule > Synthetic small molecule Biological > Cellular > Cell origin; Biological > Cellular > Cell type > Stem cell Biological > Protein > Antibody > Non-monoclonal antibody Biological > Protein > Recombinant protein > Recombinant growth factor Small molecule > Synthetic small molecule Small molecule > Synthetic small molecule Small molecule > Synthetic small molecule Small molecule > Sy…						CPB1	Prognostic	To evaluate the safety of using a reduced intensity condition (RIC) preparative regimen bone marrow transplant (BMT) with post-transplant cyclophosphamide for graft vs host disease (GVHD) prophylaxis as treatment for patients with scleroderma. Safety events are grade III-IV GVHD and treatment related mortality within 1 year.	Common Terminology Criteria for Adverse Events Incidence of aGVHD Incidence of cGVHD Opioid-related death Safety and Tolerability	Safety/Toxicity > Adverse Drug Reactions Efficacy > Clinical Response Efficacy > Clinical Response Efficacy > Clinical Failure Safety/Toxicity > Safety And Tolerability	Primary Outcome Measures: Acute Graft vs Host disease (GVHD) incidence [ Time Frame: 1 year ] Number of safety events defined as CTCAE grade III-IV acute GVHD. Chronic Graft vs Host disease (GVHD) incidence [ Time Frame: 1 year ] Number of participants with chronic GVHD requiring systemic immune suppression. Disease relapse or progression incidence [ Time Frame: 1 year ] Number of participants di…	Catheterization required Change in FVC Common Terminology Criteria for Adverse Events DLCO Event-free survival HSC Engraftment Incidence of aGVHD modified Rodnan skin score Patient survival Platelet count Pulmonary function test	Efficacy > Intervention Efficacy > Respiratory Function Safety/Toxicity > Adverse Drug Reactions Efficacy > Respiratory Function Efficacy > Survival Efficacy > Clinical Response Efficacy > Clinical Response Efficacy > Patient Assessment Instruments Efficacy > Clinical Response Safety/Toxicity > Adverse Drug Reactions Efficacy > Patient Assessment Instruments	Secondary Outcome Measures: Event free survival- pulmonary hypertension [ Time Frame: 1 year ] Number of participants with a new diagnosis of pulmonary hypertension by right heart cardiac catheterization (mean PAP>25 mmHg). Event free survival- cardiomyopathy [ Time Frame: 1 year ] Number of participants with a new diagnosis of cardiomyopathy (Left ventricular function <30% on ECHO). Event free s…	2022-11-18	Actual	44.9	Anticipated	2026-08-15	Anticipated	12	Anticipated	2027-08-15	Anticipated			0.67	Anticipated
426362	DFSC-2021(CR)-07 NCT05262829 TrialTroveID-426362	A Single-arm, Open-label Clinical Study of Human Umbilical Cord Mesenchymal Stem Cells in the Treatment of Refractory Moderate to Severe Crohn's Disease	IV	Open	Autoimmune/Inflammation	Crohn's Disease	Moderate; Severe; Treatment resistant	Crohn Disease	Trialtrove	(Other Hospital/Academic/Medical Center)	Sponsor	Academic					allogeneic stem cells	Not applicable		Antidiabetic; Anticancer, immunological; Cognition enhancer	Biological > Cellular > Cell origin; Biological > Cellular > Cell type > Stem cell						albumin; GPT; TNF	Diagnostic; Predictive; Predisposing; Prognostic	To evaluate the efficacy and safety of Human Umbilical Cord Mesenchymal Stem Cells in the treatment of refractory moderate-to-severe Crohn's disease.	Crohn's Disease Activity Index Endoscopic remission Simple Endoscopic Score for Crohn's Disease	Efficacy > Clinical Response Efficacy > Clinical Response Efficacy > Clinical Response	Primary Outcome Measures: Crohn's disease activity index score [ Time Frame: Changes from baseline to week 4, week 8, week 12 and week 24 after stem cell treatment.] The Crohn's Disease Activity Index (CDAI) was used to assess the severity of CD disease, and a CDAI <150 was considered clinically remitting; a decrease in CDAI > or =70 was considered clinically effective, also known as clinical res…	Body Mass Index Calprotectin Hemoglobin Inflammatory Bowel Disease Questionnaire Quality of Life	Efficacy > Patient Assessment Instruments Efficacy > Inflammatory Assessment Safety/Toxicity > Laboratory Measurements HEOR > Health-Related Quality Of Life (Patient Reported Outcomes) HEOR > Health-Related Quality Of Life	Secondary Outcome Measures: Inflammatory Bowel Disease Questionnaire [ Time Frame: Changes from baseline to week 4, week 8, week 12 and week 24 after stem cell treatment. ] The Inflammatory Bowel Disease Questionnaire (IBDQ) is a widely used questionnaire for Health-related quality of life assessment in patients with inflammatory bowel diseases (IBDs). Albumin [ Time Frame: Changes from baseline …	2023-02-17	Actual	12.46	Anticipated	2024-03-02	Anticipated	6	Anticipated	2024-08-31	Anticipated			3.21	Anticipated
426223	NCT05258331 TrialTroveID-426223	An Open-label, Dose-escalation, Phase I Trial to Investigate the Safety, Tolerability, and Efficacy After Single- and Multiple-dose Administration of CT303 in Patients With Moderate to Severe Plaque Psoriasis	I	Completed	Autoimmune/Inflammation	Psoriasis	Moderate; Plaque psoriasis; Severe	Psoriasis	Trialtrove	GC Biopharma Corp. {GC Pharma}/GC Cell {Green Cross Corp./Green Cross Cell {Green Cross Corp/Innocell}}	Sponsor	Industry, all other pharma	South Korea		Yongin	16924	CT-303	Not applicable	Not applicable	Antipsoriasis; Respiratory	Biological > Cellular > Cell origin > Allogeneic; Biological > Cellular > Cell type > Stem cell > Mesenchymal stem cell								To investigate the Safety, Tolerability, Efficacy and pharmacodynamics properties of CT303 in patients with moderate to severe plaque psoriasis	Safety and Tolerability Treatment Emergent Adverse Events	Safety/Toxicity > Safety And Tolerability Safety/Toxicity > Adverse Drug Reactions	The primary purpose is to evaluate the safety and tolerability of CT303 Primary Outcome Measures : TEAE (treatment-emergent adverse event) incidence rate [ Time Frame: Day 0 to Day 28 ] Evaluate safety through the incidence rate of TEAE (treatment-emergent adverse event) after CT303 administration	Safety and Tolerability	Safety/Toxicity > Safety And Tolerability	Secondary purpose is to evaluate the safety and efficacy of CT303 in patients with moderate to severe plaque psoriasis.	2021-10-25	Actual	33.27	Anticipated	2024-08-02	Anticipated	0.92	Anticipated	2024-08-30	Anticipated			0.24	Anticipated
423691	IBCE_FollCells NCT05210452 TrialTroveID-423691	Treatment of Alopecia Using Follicular Stem Cells	I/II	Planned	Autoimmune/Inflammation	Alopecia Areata	Alopecia areata (patch type)	Alopecia; Alopecia Areata	Trialtrove	(Other Hospital/Academic/Medical Center)	Sponsor	Academic					autologous stem cell	Not applicable		Miscellaneous	Biological > Cellular > Cell origin; Biological > Cellular > Cell type > Stem cell								The aim of the project is to develop a biomedical cell product based on and stem progenitor cells of the hair follicle and dermal papilla, to study its efficacy in the treatment of alopecia.			Number of cured patients [ Time Frame: 6 month ] Number of cured patients [ Time Frame: 1 year ]				2022-03-01	Anticipated	10.02	Anticipated	2022-12-31	Anticipated	12	Anticipated	2023-12-31	Anticipated			2.99	Anticipated
422925	ChiCTR2200059546 CTR20213380 KFP-2021-DK001-101 TrialTroveID-422925	A Phase I/II clinical trial of safety, tolerability and preliminary efficacy of DK001 in the treatment of complex anal fistulas in Crohn's disease	I/II	Closed	Autoimmune/Inflammation	Crohn's Disease	Fistulizing; Mild; Remission; Treatment resistant	Crohn Disease	Trialtrove	Jiangsu Carephar Pharmaceutical Co./Jiangsu Decon Biotechnology Co.	Sponsor	Industry, generic	China		Nanjing		DK-001	Not applicable	Not applicable	GI inflammatory/bowel disorders	Biological > Cellular > Cell origin > Allogeneic; Biological > Cellular > Cell type > Stem cell > Mesenchymal stem cell; Biological > Nucleic acid > Nucleic acid, vector type > Viral vector > Adeno-associated virus						TNF	Diagnostic; Predictive; Predisposing; Prognostic	To evaluate the safety and tolerability of DK001 in the treatment of complicated anal fistulas with Crohn's disease, and to determine the safety range and recommended dose of clinical medication for follow-up trials. To preliminarily observe the efficacy of DK001 in the treatment of complicated anal fistulas in Crohn's disease, and provide a basis for the design of subsequent confirmatory clinica…	Adverse Events Cardiac Telemetry Crohn's Disease Activity Index Fistula healing Inflammatory Bowel Disease Questionnaire Magnetic Resonance Imaging Perianal Disease Activity Index Quality of Life Serious Adverse Events Vital signs	Safety/Toxicity > Adverse Drug Reactions Safety/Toxicity > Cardiac Measures/Events Efficacy > Clinical Response Efficacy > Clinical Response HEOR > Health-Related Quality Of Life (Patient Reported Outcomes) Efficacy > Imaging Efficacy > Clinical Response HEOR > Health-Related Quality Of Life Safety/Toxicity > Serious Adverse Events Safety/Toxicity > Serious Adverse Events	Primary endpoint: serial number index Evaluation time End point selection 1 adverse event rate 24 weeks after dosing security indicators Primary indicator Combined response rate (complete cure, partial recovery, no response, worsening) (clinical examination, radiological examination MRI) MRI fistula healing rate Decreased number of draining fistulas Fistula closure rate Recurrence rate Perianal D…	Crohn's Disease Activity Index Fistula healing Inflammatory Bowel Disease Questionnaire Magnetic Resonance Imaging Perianal Disease Activity Index Quality of Life	Efficacy > Clinical Response Efficacy > Clinical Response HEOR > Health-Related Quality Of Life (Patient Reported Outcomes) Efficacy > Imaging Efficacy > Clinical Response HEOR > Health-Related Quality Of Life	Secondary endpoints and evaluation time serial number index Evaluation time End point indicator selection 1 Compound fistula healing rate 12 and 24 weeks after dosing effectiveness index 2 MRI fistula healing rate 12 and 24 weeks after dosing effectiveness index 3 Reduction rate in the number of drainage fistulas 12 and 24 weeks after dosing effectiveness index 4 Fistula external orifice closure …	2022-03-10	Actual			2023-07-01	Anticipated	6	Anticipated	2023-12-31	Anticipated
419231	TrialTroveID-419231	A Phase 1/2a, Randomized, double-blind, Placebo-controlled study of APPL-001 in adults with Moderate-to-Severe Crohn's Disease who are refractory to Corticosteroids	I/II	Planned	Autoimmune/Inflammation	Crohn's Disease	Moderate; Remission; Severe; Treatment resistant	Crohn Disease	Trialtrove	Celularity	Sponsor	Industry, all other pharma	United States	NJ	New Jersey	07059	APPL-001	Not applicable	Not applicable	GI inflammatory/bowel disorders	Biological > Cellular > Cell origin; Biological > Cellular > Cell type > Stem cell	adalimumab	Immunosuppressant; Tumour necrosis factor alpha antagonist	tumor necrosis factor	Immunosuppressant	Biological > Protein > Antibody > Human monoclonal antibody; Biological > Protein > Antibody > Monoclonal antibody, other	APPL1	Prognostic	To assess the clinical efficacy by measuring response/remission rates during the induction phase as well as to explore durability of response during the maintenance phase in subjects with moderate to severe CD. Subjects shall be re-treated if a flare is developed during the 1- year.	Clinical Remission Crohn's Disease Activity Index	Efficacy > Disease Progression Efficacy > Clinical Response	Primary Endpoint: To assess clinical efficacy, the modified Crohn’s Disease Activity Index (CDAI) scoring system will be used to measure the following: - Clinical Remission: Reduction of CDAI score to less than 150 points 4-6 weeks - Clinical Remission: Reduction of CDAI score to less than 150 points 1-year	Crohn's Disease Activity Index Inflammatory Bowel Disease Questionnaire Mucosal healing Quality of Life Simple Endoscopic Score for Crohn's Disease	Efficacy > Clinical Response HEOR > Health-Related Quality Of Life (Patient Reported Outcomes) Efficacy > Clinical Response HEOR > Health-Related Quality Of Life Efficacy > Clinical Response	Secondary Objective: The secondary objectives of this study are to assess clinical improvement by endoscopic measurements and quality of life assessments. Secondary Endpoints: - Clinical Response Rate: Reduction in CDAI score by 100 points to the baseline at 1-year - Evaluation of mucosal healing as measured by Simple Endoscopic Score for Crohn’s Disease (SES-CD) at week 4-6 and 1-year - Patient-…	2022-06-01	Anticipated					12	Anticipated
418974	CTR20220069 SNC-101 TrialTroveID-418974	A Phase I clinical study of ELPIS human umbilical cord mesenchymal stem cell injection in the treatment of adult patients with moderate to severe chronic plaque psoriasis.	I	Open	Autoimmune/Inflammation	Psoriasis	Moderate; Plaque psoriasis; Severe	Psoriasis	Trialtrove	SNC Stemcell	Sponsor	Industry, all other pharma	China		Shanghai	201112	ELPIS	Not applicable	Not applicable	GI inflammatory/bowel disorders; Hepatoprotective; Antipsoriasis; Immunosuppressant	Biological > Cellular > Cell origin > Allogeneic; Biological > Cellular > Cell type > Stem cell > Umbilical stem cell								To evaluate ELPIS Human Umbilical Cord Mesenchymal Stem Cell Injection for the treatment of moderate and severe chronic plaque psoriasis.	Adverse Events Cardiac Telemetry Common Terminology Criteria for Adverse Events Safety and Tolerability	Safety/Toxicity > Adverse Drug Reactions Safety/Toxicity > Cardiac Measures/Events Safety/Toxicity > Adverse Drug Reactions Safety/Toxicity > Safety And Tolerability	Primary endpoint: The safety of ELPIS human umbilical cord mesenchymal stem cell therapy will be assessed throughout the study based on monitoring of AEs (NCI CTCAE v5.0), physical examination, ECG, and laboratory tests. Continuous observation until 104 weeks after dosing security indicators The RP2D for ELPIS human umbilical cord mesenchymal stem cell therapy will be determined based on safety, …	Dermatology Life Quality Index Immunogenicity PASI100 PASI50 PASI75 PASI90 Safety and Tolerability	HEOR > Health-Related Quality Of Life (Patient Reported Outcomes) Safety/Toxicity > Adverse Drug Reactions Efficacy > Clinical Response Efficacy > Clinical Response Efficacy > Clinical Response Efficacy > Clinical Response Safety/Toxicity > Safety And Tolerability	Secondary endpoints and evaluation time: Subjects with at least 75% improvement in PASI, 50% improvement in PASI, 90% improvement in PASI, 100% improvement in PASI at Weeks 4, 8, 12, 24, 36, and 52 relative to baseline Changes in percent, BSA, and skin life quality index (DLQI). 52 weeks after dosing Effectiveness Metrics To explore the changes of lymphocyte subsets and cytokines before and after…	2022-08-29	Actual					24	Anticipated
416513	jRCTb032210204 TASSCAT-BM-MNC TrialTroveID-416513	Therapeutic angiogenesis in patients with systemic sclerosis by autologous transplantation of bone marrow-derived mononuclear cells (TASSCAT-BM-MNC)	II	Open	Autoimmune/Inflammation	Scleroderma	Systemic - cutaneous symptoms; Systemic - unspecified subtype	Systemic Scleroderma	Trialtrove	(Other government agency)	Sponsor	Government					autologous bone marrow mononuclear cells	Stem cell growth factor agonist		Neurological	Biological > Cellular > Cell origin; Biological > Cellular > Cell type > Stem cell								To evaluate the safety and efficacy of revascularization therapy by autologous bone marrow mononuclear cell transplantation for intractable skin ulcers associated with systemic scleroderma.			Primary Outcome Measures: Effective treatment rate	Health Assessment Questionnaire Raynaud's Disease intensity Visual Analog Scale Wound healing	HEOR > Health-Related Quality Of Life (Patient Reported Outcomes) Efficacy > Patient Assessment Instruments Efficacy > Symptom Assessment (Patient Reported Outcomes) Efficacy > Clinical Response	Secondary Outcome Measures: (1) Number of skin ulcers (2) Number of new skin ulcers (3) The change rate of skin ulcer area (4) Presence of cyanosis (5) The severity of Raynaud's phenomenon by Raynaud's Condition Score (6) Pain evaluation by the visual analog scale (7) Impairment assessment by health assessment questionnaire (8) Amputation of the affected limb and the period until amputation (9) O…	2021-07-19	Actual							2029-08-01	Anticipated
415956	21-860 NCT05075811 TrialTroveID-415956	A Phase IB/IIA Study of Ossium Vertebral Bone Marrow Derived Mesenchymal Stem Cells (vBM-MSC) for the Treatment of Ileal Anal Anastomosis and Ileal Pouch Fistulas in the Setting of Crohn's Disease of the Pouch	I/II	Open	Autoimmune/Inflammation	Crohn's Disease	Fistulizing; Treatment resistant	Crohn Disease; Fistula	Trialtrove	The Cleveland Clinic {The Cleveland Clinic Foundation} Ossium Health	Sponsor Collaborator	Academic Industry, all other pharma	United States	CA	San Francisco	94105	Crohn's disease stem cell therapy, Ossium Health	Not applicable	Not applicable	GI inflammatory/bowel disorders	Biological > Cellular > Cell origin > Allogeneic; Biological > Cellular > Cell type > Stem cell > Mesenchymal stem cell						TNF	Diagnostic; Predictive; Predisposing; Prognostic	To determine the safety and feasibility of using Ossium vertebral Bone Marrow Derived Mesenchymal Stem Cells (vBM-MSC) to treat people with an ileal pouch anal anastomosis (IPAA) who develop a fistula in the setting of Crohn's disease of the pouch.	Fistula healing Magnetic Resonance Imaging Treatment Emergent Adverse Events	Efficacy > Clinical Response Efficacy > Imaging Safety/Toxicity > Adverse Drug Reactions	Primary Outcome Measures : Treatment related adverse events [ Time Frame: Month 6 ] Number of participants with treatment related adverse events post-injection of 100 million vertebral bone marrow derived MSC's for the treatment of medically refractory pouch fistulizing disease as assessed by protocol Complete clinical healing [ Time Frame: Month 6 ] Number of participants with complete clinical …	Fistula healing	Efficacy > Clinical Response		2022-02-01	Actual	21.45	Anticipated	2023-11-16	Anticipated	12	Anticipated	2024-11-15	Anticipated			0.93	Anticipated
415507	ABMD-200714 CTR20212107 TrialTroveID-415507	A Phase - I Clinical trial of human umbilical cord mesenchymal stem cell injection in patients with moderate to severe ulcerative colitis.	I	Completed	Autoimmune/Inflammation	Ulcerative Colitis	Moderate; Severe	Colitis, Ulcerative; Inflammatory Bowel Diseases	Trialtrove	Allcare Biomedical Development	Sponsor	Miscellaneous	China		Qingdao	266109	mesenchymal stem cells, Allcare Biomedical Development	Not applicable	Not applicable	GI inflammatory/bowel disorders	Biological > Cellular > Cell origin; Biological > Cellular > Cell type > Stem cell > Umbilical stem cell								To evaluate the safety and tolerability of human umbilical cord mesenchymal stem cell injection in the treatment of moderate and severe ulcerative colitis	Adverse Events Dose-limiting toxicities Maximum tolerated dose Safety and Tolerability Vital signs	Safety/Toxicity > Adverse Drug Reactions Safety/Toxicity > Safety And Tolerability Safety/Toxicity > Safety And Tolerability Safety/Toxicity > Safety And Tolerability Safety/Toxicity > Serious Adverse Events	Primary endpoint: index: Dose limiting toxicity (DLT), vital signs, physical examination, laboratory examination, coagulation function, immunological examination, adverse event evaluation, etc Evaluation time: 12 weeks after administration Endpoint selection: Safety index Primary objective: To evaluate safety, toleribility and to explore its maximum tolerated dose (MTD) and dose limiting toxicity…	Clinical Remission Inflammatory Bowel Disease Questionnaire Mayo Score Quality of Life Safety and Tolerability SF-36 Ulcerative Colitis Endoscopic Index of Severity	Efficacy > Disease Progression HEOR > Health-Related Quality Of Life (Patient Reported Outcomes) Efficacy > Patient Assessment Instruments HEOR > Health-Related Quality Of Life Safety/Toxicity > Safety And Tolerability HEOR > Health-Related Quality Of Life (Patient Reported Outcomes) Efficacy > Clinical Response	Secondary endpoint: index: Changes from baseline in the quality of life analysis table (IBDQ scale) for patients with inflammatory bowel disease Evaluation time: 4, 8, 12 weeks after administration Endpoint selection: Effectiveness index + safety index index: SF-36 scale change from baseline Evaluation time:4, 8, 12 weeks after administration Endpoint selection: Effectiveness index + safety index…	2021-10-31	Actual	27.84	Actual	2024-02-25	Actual	3	Actual	2024-05-26	Actual			0.45	Actual
415487	jRCTb032190207 TrialTroveID-415487 UMIN000030117	Mucosal regeneration therapy by autologous intestinal stem cell transplantation to inflammatory bowel disease patients. (Intestinal stem cell transplantation for inflammatory bowel disease.)	II	Open	Autoimmune/Inflammation	Ulcerative Colitis	Treatment resistant	Colitis, Ulcerative; Inflammatory Bowel Diseases	Trialtrove	(Other Hospital/Academic/Medical Center) Japan Agency for Medical Research and Development	Sponsor Sponsor	Academic Government					autologous stem cell	Not applicable		Miscellaneous	Biological > Cellular > Cell origin; Biological > Cellular > Cell type > Stem cell						TNF	Diagnostic; Predictive; Predisposing; Prognostic	To assess safety and efficcay of autologous intestinal stem cell transplantation in patients with Ulcerative Colitis	Adverse Events Safety and Tolerability	Safety/Toxicity > Adverse Drug Reactions Safety/Toxicity > Safety And Tolerability	Primary Outcome(s): Safety: Evaluation of adverse events observed from study entry to 52 weeks after autologous intestinal stem cell transplantation.			Secondary Outcome(s): Efficacy: Endoscopic improvement and/or histological improvement	2021-06-04	Actual	45.89	Anticipated	2025-03-31	Anticipated	12	Anticipated	2026-03-31	Anticipated			0.17	Anticipated
413858	TrialTroveID-413858	Local Mesenchymal Stem Cells Injection in Crohn’s Disease Strictures.	I/II	Completed	Autoimmune/Inflammation	Crohn's Disease	(N/A)	Crohn Disease	Trialtrove	(Other Hospital/Academic/Medical Center)	Sponsor	Academic					mesenchymal stem cells, unspecified	Stem cell growth factor agonist		Miscellaneous	Biological > Cellular > Cell origin; Biological > Cellular > Cell type > Stem cell								To Assess safety and efficacy of local MSCs injection in CD strictures. Adverse events and clinical scores (Crohn Disease Activity Index, Short Health Scale and Crohn Disease Obstructive Score) were evaluated at each follow-up visit (at week 4, 12, 24 and 48) while endoscopy was performed at baseline, W12 and W48. The main judgement criteria for efficacy was the complete (defined by the ability t…	Adverse Events Crohn's Disease Activity Index Safety and Tolerability	Safety/Toxicity > Adverse Drug Reactions Efficacy > Clinical Response Safety/Toxicity > Safety And Tolerability					2018-07-01	Actual							2020-07-01	Actual	2021-05-27	Actual
413442	CCSB-CT-PF-01-2021 (Ver3_2023) NCT05039411 TrialTroveID-413442	A Phase I Study of the Safety of Allogeneic Human Umbilical Cord Mesenchymal Stem Cells (UC-MSCs) for Perianal Fistulas in Patients With Crohn's Disease	I	Open	Autoimmune/Inflammation	Crohn's Disease	Fistulizing; Treatment resistant	Crohn Disease; Fistula; Rectal Fistula	Trialtrove	(Other Industry Sponsor) (Other Hospital/Academic/Medical Center) CryoCord Sdn Bhd	Sponsor Collaborator Collaborator	Industry, all other pharma Academic Miscellaneous	Malaysia		Cyberjaya	63000	umbilical-cord mesenchymal stem cells, unspecified	Not applicable		Symptomatic antidiabetic; Ophthalmological, other	Biological > Cellular > Cell origin; Biological > Cellular > Cell type > Stem cell								To demonstrate the safety of allogeneic human umbilical cord mesenchymal stem cells (UC-MSCs) (product code: PF2020-CELL) administered by intralesional injection in patients with Crohn's fistula	Adverse Events Fistula healing Treatment Emergent Adverse Events	Safety/Toxicity > Adverse Drug Reactions Efficacy > Clinical Response Safety/Toxicity > Adverse Drug Reactions	Primary Outcome Measures : No incidence of treatment-emergent adverse events (TEAEs) [ Time Frame: Throughout study completion, an average of 1 year ] TEAEs in this study are defined as adverse events other than: pyrexia (non-persistent fever, <38.5°C), anal abscess, pain in the rectum/anus & procedural pain (pain after fistula cleaning).	Fistula healing Safety and Tolerability Wound healing	Efficacy > Clinical Response Safety/Toxicity > Safety And Tolerability Efficacy > Clinical Response	The secondary objective is to compare the safety of a single/multiple UC-MSCs injection in a dose escalating manner as well as on the efficacy of stem cells treatment (reepithelialization of the external openings of fistula) Secondary Outcome Measures : Clinical healing [ Time Frame: Week 2, 6, 10, 14, 18, 20, 24, 32, 48 ] Mainly on re-epithelialization of external opening	2022-03-01	Actual	28.06	Anticipated	2024-07-02	Anticipated	6	Anticipated	2024-12-31	Anticipated			0.18	Anticipated
412733	19-016604 NCT05029336 TrialTroveID-412733	Autologous Hematopoietic Stem Cell Transplant for Children and Young Adults With Life Threatening Autoimmune Diseases	II	Open	Autoimmune/Inflammation	Lupus; Scleroderma	Pediatric; Severe; Systemic - unspecified subtype	Autoimmune Diseases; Lupus Erythematosus, Systemic; Scleroderma, Diffuse; Scleroderma, Systemic; Systemic Lupus Erythematosus; Systemic Scleroderma	Trialtrove	Children's Hospital of Philadelphia	Sponsor	Academic					autologous stem cell	Not applicable		Miscellaneous	Biological > Cellular > Cell origin; Biological > Cellular > Cell type > Stem cell						complement C3	Prognostic	To evaluate this therapeutic strategy in children and young adults with systemic sclerosis (SSc) and systemic lupus erythematosis (SLE), two potentially life threatening autoimmune diseases that may response to this therapeutic approach.			Primary Outcome Measures: Two-year progression free survival [ Time Frame: 2 years ] Survival without evidence of relapse or disease progression	BILAG Cardiac Telemetry Change in FVC Change in oxygen saturation Clinical Remission Complement levels Complete response Congestive heart failure DLCO Ejection fraction (safety) Event-free survival modified Rodnan skin score Need for dialysis Patient-Reported Outcomes Measurement Information System Platelet count Pulmonary function test Quality of Life SLEDAI Total Lung Capacity Treatment related…	Efficacy > Patient Assessment Instruments Safety/Toxicity > Cardiac Measures/Events Efficacy > Respiratory Function Efficacy > Respiratory Function Efficacy > Disease Progression Efficacy > Inflammatory Assessment Efficacy > Clinical Response/Remission Safety/Toxicity > Major Adverse Cardiovascular Events Efficacy > Respiratory Function Safety/Toxicity > Cardiac Measures/Events Efficacy > Surviva…	Secondary Outcome Measures: Disease-specific response/progression endpoints: SSc cohort [ Time Frame: 24 months following transplant ] o Pulmonary function: Change in forced vital capacity (FVC), total lung capacity (TLC) or diffusing capacity of the lung for carbon monoxide (DLCO) > 10% Disease-specific response/progression endpoints: SSc cohort [ Time Frame: 24 months following transplant ] o S…	2022-10-07	Actual							2026-12-31	Anticipated
412131	NCT05018858 SC-20-ATG-4 TrialTroveID-412131	Safety of Cultured Allogeneic Adult Umbilical Cord Derived Mesenchymal Stem Cell Intravenous Infusion for the Treatment of Lupus	I	Open	Autoimmune/Inflammation	Lupus	(N/A)	Systemic Lupus Erythematosus; Unspecified	Trialtrove	(Other Cooperative Group)	Sponsor	Cooperative Group					allogeneic stem cells	Not applicable		Antidiabetic; Anticancer, immunological; Cognition enhancer	Biological > Cellular > Cell origin; Biological > Cellular > Cell type > Stem cell								To assess safety and efficacy of intravenous infusion of cultured allogeneic adult umbilical cord derived mesenchymal stem cells for the treatment of Lupus	Adverse Events Safety and Tolerability	Safety/Toxicity > Adverse Drug Reactions Safety/Toxicity > Safety And Tolerability	Primary Outcome Measures : Safety (adverse events) [ Time Frame: Four year follow-up ] Clinical monitoring of possible adverse events or complications				2021-08-24	Actual							2025-10-31	Anticipated
412027	NCT05016804 SC-10-ATG-12-04 TrialTroveID-412027	Safety of Cultured Allogeneic Adult Umbilical Cord Derived Mesenchymal Stem Cell Intravenous Infusion for the Treatment of Systemic Sclerosis	I	Open	Autoimmune/Inflammation	Scleroderma	Systemic - unspecified subtype	Scleroderma, Diffuse; Scleroderma, Systemic; Sclerosis; Systemic Scleroderma	Trialtrove	(Other Cooperative Group)	Sponsor	Cooperative Group					allogeneic stem cells	Not applicable		Antidiabetic; Anticancer, immunological; Cognition enhancer	Biological > Cellular > Cell origin; Biological > Cellular > Cell type > Stem cell								To evaluate the safety and efficacy of intravenous infusion of cultured allogeneic adult umbilical cord derived mesenchymal stem cells for the treatment of Systemic Sclerosis.	Adverse Events Safety and Tolerability	Safety/Toxicity > Adverse Drug Reactions Safety/Toxicity > Safety And Tolerability	Primary Outcome Measures:. Safety (adverse events) [ Time Frame: Four year follow-up ] Clinical monitoring of possible adverse events or complications	Change in FVC	Efficacy > Respiratory Function	Secondary Outcome Measures: Efficacy: skin score [ Time Frame: Four year follow-up ] It will be completed for each follow up point. Efficacy: Forced vital capacity (FVC) [ Time Frame: Four year follow-up ] It will be completed for each follow up point.	2022-07-04	Actual							2025-11-30	Anticipated
411543	TrialTroveID-411543	A phase 2b clinical trial for Furestem-RA in rheumatoid arthritis patients	II	Planned	Autoimmune/Inflammation	Rheumatoid Arthritis	Moderate; Severe; Treatment resistant	Arthritis, Rheumatoid; Rheumatoid Arthritis	Trialtrove	KangStem	Sponsor	Industry, all other pharma	South Korea		Gwangmyeong		Furestem		Not applicable	GI inflammatory/bowel disorders; Antipruritic/inflamm, allergic; Antipsoriasis; Antiarthritic, other; Respiratory	Biological > Cellular > Cell origin > Allogeneic; Biological > Cellular > Cell type > Stem cell > Umbilical stem cell								To evaluate Furestem RA for rheumatoid arthritis	ACR20 Adverse Events Cardiac Telemetry Safety and Tolerability Vital signs	Efficacy > Patient Assessment Instruments Safety/Toxicity > Adverse Drug Reactions Safety/Toxicity > Cardiac Measures/Events Safety/Toxicity > Safety And Tolerability Safety/Toxicity > Serious Adverse Events	The primary efficacy endpoint is the proportion of patients who achieved ACR20 in each group at 24 weeks , and safety evaluation includes adverse events , laboratory tests ( hematological / blood chemical tests , urinalysis ), vital signs , electrocardiogram , and physical examination.				2022-12-01	Anticipated
411365	NCT05003934 SC-8-ATG-10-03 TrialTroveID-411365	Safety of Cultured Allogeneic Adult Umbilical Cord Derived Mesenchymal Stem Cell Intravenous Infusion for the Treatment of Rheumatoid Arthritis	I	Open	Autoimmune/Inflammation	Rheumatoid Arthritis	(N/A)	Arthritis; Arthritis, Rheumatoid; Rheumatoid Arthritis	Trialtrove	(Other Cooperative Group)	Sponsor	Cooperative Group					allogeneic stem cells	Not applicable		Antidiabetic; Anticancer, immunological; Cognition enhancer	Biological > Cellular > Cell origin; Biological > Cellular > Cell type > Stem cell								To Evaluate the Safety and Efficacy of Cultured Allogeneic Adult Umbilical Cord Derived Mesenchymal Stem Cell Intravenous Infusion for the Treatment of Rheumatoid Arthritis	Adverse Events Safety and Tolerability	Safety/Toxicity > Adverse Drug Reactions Safety/Toxicity > Safety And Tolerability	Primary Outcome Measures : Safety (adverse events) [ Time Frame: Four year follow-up ] Clinical monitoring of possible adverse events or complications	DAS28 Visual Analog Scale	Efficacy > Clinical Response Efficacy > Symptom Assessment (Patient Reported Outcomes)	Secondary Outcome Measures : Efficacy: the 28-joint disease activity score (DAS 28) [ Time Frame: Four year follow-up ] DAS 28 is used to determine the disease activity for RA. It will be completed for each follow up point. Efficacy: visual analog scale (VAS) [ Time Frame: Four year follow-up ] VAS is a scale that is used to measure pain. It will be completed for each follow up point.	2021-08-13	Actual	0.62	Anticipated	2021-09-01	Anticipated	48	Anticipated	2025-09-30	Anticipated			32.26	Anticipated
411364	NCT05003947 SC-8-ATG-11-04 TrialTroveID-411364	Safety of Cultured Allogeneic Adult Umbilical Cord Derived Mesenchymal Stem Cell Intravenous Infusion for the Treatment of Inflammatory Bowel Disease	I	Open	Autoimmune/Inflammation	Crohn's Disease; Ulcerative Colitis	(N/A)	Colitis, Ulcerative; Crohn Disease; Inflammatory Bowel Diseases; Intestinal Diseases	Trialtrove	(Other Cooperative Group)	Sponsor	Cooperative Group					allogeneic stem cells	Not applicable		Antidiabetic; Anticancer, immunological; Cognition enhancer	Biological > Cellular > Cell origin; Biological > Cellular > Cell type > Stem cell								To Evaluate the Safety and Efficacy of Cultured Allogeneic Adult Umbilical Cord Derived Mesenchymal Stem Cell Intravenous Infusion for the Treatment of Inflammatory Bowel Disease.	Adverse Events Safety and Tolerability	Safety/Toxicity > Adverse Drug Reactions Safety/Toxicity > Safety And Tolerability	Primary Outcome Measures : Safety (adverse events) [ Time Frame: Four year follow-up ] Clinical monitoring of possible adverse events or complications	Inflammatory Bowel Disease Questionnaire	HEOR > Health-Related Quality Of Life (Patient Reported Outcomes)	Secondary Outcome Measures : Efficacy: The Short Inflammatory Bowel Disease Questionnaire (SIBDQ) [ Time Frame: Four year follow-up ] The SIBDQ is a questionnaire to assess the physical, social, emotional, and systemic status for IBD patients. It will be completed for each follow up point.	2022-06-11	Actual							2025-10-31	Anticipated
409627	NCT04976140 PN-101-101 TrialTroveID-409627	A Prospective, Open, Dose-escalation, Multi-center, Phase 1/2a Trial to Evaluate the Safety, Tolerability and to Explore the Efficacy of PN-101 in Patients With Refractory Polymyositis or Dermatomyositis.	I/II	Completed	Autoimmune/Inflammation	Dermatomyositis/Polymyositis	Dermatomyositis; Polymyositis; Treatment resistant	Dermatomyositis; Dermatomyositis; Polymyositis	Trialtrove	Paean Biotechnology	Sponsor	Industry, all other pharma	South Korea		Seoul	04552	PN-101	Unidentified pharmacological activity	Not applicable	Anti-inflammatory	Biological > Cellular > Cell origin > Allogeneic; Biological > Cellular > Cell type > Stem cell > Mesenchymal stem cell						CKB; CKMB; TPO	Diagnostic; Predisposing; Prognostic	To evaluate the safety, tolerability and to explore the efficacy of PN-101 in patients with refractory polymyositis or dermatomyositis	Clinical improvement according to IMACS Common Terminology Criteria for Adverse Events Dose-limiting toxicities	Efficacy > Clinical Response Safety/Toxicity > Adverse Drug Reactions Safety/Toxicity > Safety And Tolerability	Primary Outcome Measures : Dose Limiting Toxicity(DLT) [ Time Frame: 2 weeks after IP administration ] Assessment of DLT for each dose group up to 2 weeks after the IP administration. Severity will be graded according to CTCAE, Version 5.0. International Myositis And Clinical Studies group-Total Improvement Score(IMACS-TIS) [ Time Frame: 12 weeks after the IP administration ] Assessment of IMACS-…	Clinical improvement according to IMACS Modified Cutaneous Dermatomyositis Disease Area and Severity Index	Efficacy > Clinical Response Efficacy > Patient Assessment Instruments	Secondary Outcome Measures : International Myositis And Clinical Studies group-Total Improvement Score(IMACS-TIS) [ Time Frame: 4 weeks after the IP administration ] Assessment of IMACS-TIS at week 4 after the IP administration. Total Improvement Score (TIS) based on absolute percentage change is assessed scale 0 to 100. Higher score indicates greater improvement. International Myositis And Clini…	2021-12-15	Actual	18.7	Actual	2023-07-07	Actual	3	Actual	2023-10-06	Actual			0.16	Actual
407376	20181231 NCT04939337 TrialTroveID-407376	Study to Assess the Safety and Efficacy of Allogeneic Umbilical Cord-derived Mesenchymal Stem Cells(TH-SC01), for Treatment of Complex Perianal Fistulas in Perianal Crohn's Disease.	I	Open	Autoimmune/Inflammation	Crohn's Disease	Fistulizing; Mild; Remission	Crohn Disease; Fistula	Trialtrove	(Other Hospital/Academic/Medical Center) Jiangsu Topcel-KH Pharmaceutical Co.	Sponsor Collaborator	Academic Industry, all other pharma	China		Nanjing	211103	allogeneic stem cells TH-SC01	Not applicable Not applicable	Not applicable	Antidiabetic; Anticancer, immunological; Cognition enhancer GI inflammatory/bowel disorders; Vulnerary	Biological > Cellular > Cell origin; Biological > Cellular > Cell type > Stem cell Biological > Cellular > Cell origin > Allogeneic; Biological > Cellular > Cell type > Stem cell > Umbilical stem cell						albumin; GPT; TNF	Diagnostic; Predictive; Predisposing; Prognostic	To asses the efficacy and safety of allogeneic umbilical cord-derived mesenchymal stem cells in the treatment of complex perianal fistula in perianal Crohn's disease	Magnetic Resonance Imaging Safety and Tolerability	Efficacy > Imaging Safety/Toxicity > Safety And Tolerability	To assess the safety (incidence of treatment emergent adverse-events) of TH-SC01 Primary Outcome Measures: Percentage of Participants who Achieve Combined Remission Combined remission is defined as the closure of all treated external openings that were draining at baseline despite gentle finger compression, and absence of abscess(es) >2 cm (in at least 2 dimensions) of the treated perianal fistul…	Appetite Clinical Remission Inflammatory Bowel Disease Questionnaire Quality of Life Safety and Tolerability Visual Analog Scale	Efficacy > Symptom Assessment Efficacy > Disease Progression HEOR > Health-Related Quality Of Life (Patient Reported Outcomes) HEOR > Health-Related Quality Of Life Safety/Toxicity > Safety And Tolerability Efficacy > Symptom Assessment (Patient Reported Outcomes)	Secondary Outcome Measures : Percentage of Participants who Achieve Clinical Remission [ Time Frame: Up to Week 24 ] Clinical remission is defined as the closure of all treated external openings that were draining at baseline despite gentle finger compression. Percentage of Participants who Achieve Clinical Response [ Time Frame: Up to Week 24 ] Clinical response is defined as closure of at least…	2020-11-12	Actual	31.64	Anticipated	2023-07-03	Anticipated	6	Anticipated	2024-01-31	Anticipated			0.76	Anticipated
403969	NCT04882683 TrialTroveID-403969 UCB-MNCs-UC-2021	Clinical Study of Cord Blood Mononuclear Cells on Treatment of Hormone-resistant or Hormone-dependent Ulcerative Colitis	II	Completed	Autoimmune/Inflammation	Ulcerative Colitis	Treatment resistant	Colitis; Colitis, Ulcerative; Inflammatory Bowel Diseases; Ulcer	Trialtrove	Shandong Qilu Stem Cells Engineering Co.	Sponsor	Miscellaneous	China		Jinan	250000	umbilical cord blood mononuclear cells	Not applicable		Neurological	Biological > Cellular > Cell origin; Biological > Cellular > Cell type > Stem cell	adalimumab azathioprine (capsule), GSK prednisone, Macleods	Immunosuppressant; Tumour necrosis factor alpha antagonist Immunosuppressant Immunosuppressant; Corticosteroid agonist	tumor necrosis factor	Immunosuppressant Immunosuppressant Immunosuppressant; Anti-inflammatory	Biological > Protein > Antibody > Human monoclonal antibody; Biological > Protein > Antibody > Monoclonal antibody, other Small molecule > Synthetic small molecule Small molecule > Synthetic small molecule			To observe the clinical efficacy and safety of UCB-MNCs in the treatment of hormone resistance or hormone-dependent ulcerative colitis	Clinical Remission Complete response Mayo Score	Efficacy > Disease Progression Efficacy > Clinical Response/Remission Efficacy > Patient Assessment Instruments	Primary Outcome Measures : Clinical efficacy rate [ Time Frame: Change from Baseline Clinical efficacy rate at 8th and 16th week, and the first week after the end of treatment. ] According to the method of modified Mayo score calculation, it is defined as a decrease of > or =30% of the score or a decrease of > or =3 points relative to the baseline value, and a decrease of > or =1 point or a score…	Abdominal pain Mayo Score Mucosal healing	Efficacy > Symptom Assessment Efficacy > Patient Assessment Instruments Efficacy > Clinical Response	Secondary Outcome Measures : Clinical symptom score [ Time Frame: Change from Baseline clinical symptom score at the first week after the end of treatment. ] According to the scoring criteria for individual symptoms (diarrhea, mucus pus and blood in the stool, abdominal pain, tenesmus), the severity of symptoms is divided into 0, 2, 4, and 6 points. The higher the score, the more severe the sympt…	2021-06-01	Anticipated	8.02	Anticipated	2022-01-31	Anticipated	4	Anticipated	2022-06-01	Anticipated			6.23	Anticipated
403378	TrialTroveID-403378 UMIN000031931	Phase 2 trial of autologous hematopoietic stem cell transplantation for severe dermatomyositis	II	Completed	Autoimmune/Inflammation	Dermatomyositis/Polymyositis; Pulmonary Fibrosis	Comorbid condition; Dermatomyositis; Treatment resistant	Dermatomyositis; Polymyositis; Pulmonary Fibrosis	Trialtrove	(Other Hospital/Academic/Medical Center) Japan Agency for Medical Research and Development	Sponsor Sponsor	Academic Government					autologous stem cell	Not applicable		Miscellaneous	Biological > Cellular > Cell origin; Biological > Cellular > Cell type > Stem cell	cyclophosphamide	Immunosuppressant; DNA inhibitor		Anticancer, alkylating; Immunosuppressant	Small molecule > Synthetic small molecule			To evaluate autologous hematopoietic stem cell transplantation for severe dermatomyositis for efficacy	Event-free survival	Efficacy > Survival	Event-free survival at 1 year after transplantation	DLCO Event-free survival Safety and Tolerability	Efficacy > Respiratory Function Efficacy > Survival Safety/Toxicity > Safety And Tolerability	Event-free survival at 1, 3 and 5 years after transplantation %VC at 1, 3 and 5 years after transplantation %DLCO at 1, 3 and 5 years after transplantation Myogenic enzymes at 1, 3 and 5 years after transplantation Number and size of skin ulcers at 1, 3 and 5 years after transplantation Safety, overall survival	2010-12-01	Actual					12	Actual
403253	ChiCTR2000038439 TrialTroveID-403253	The Efficacy of Autologous Stem Cell Transplantation on the Treatment of Refractory Severe Juvenile Dermatomyositis	I	Open	Autoimmune/Inflammation	Dermatomyositis/Polymyositis	Juvenile Dermatomyositis; Treatment resistant	Dermatomyositis; Polymyositis	Trialtrove	(Other Hospital/Academic/Medical Center)	Sponsor	Academic					autologous stem cell	Not applicable		Miscellaneous	Biological > Cellular > Cell origin; Biological > Cellular > Cell type > Stem cell						CMAS	Diagnostic; Predisposing; Prognostic	The implementation of this project provides a salvage treatment for refractory severe juvenile dermatomyositis ((JDM)) to reduce the mortality of the disease, improve the quality of life and reduce the long-term disability rate.	Childhood Myositis Assessment Scale	Efficacy > Patient Assessment Instruments	Childhood Myositis Assessment Scale			The time from onset to diagnosis Myositis specific antibody	2019-01-01	Actual							2023-10-01	Anticipated
402299	BC-U001-RA2019 CTR20210590 NCT04971980 TrialTroveID-402299	A Phase 1/2a, Open-Label Study to Evaluate the Safety and Efficacy of a Single Intravenous Infusion of BC-U001, a Human Umbilical Cord-Derived Mesenchymal Stem Cell Product, for Rheumatoid Arthritis	I/II	Open	Autoimmune/Inflammation	Rheumatoid Arthritis	DMARD resistant; Moderate; Severe; Treatment resistant	Arthritis; Arthritis, Rheumatoid; Rheumatoid Arthritis	Trialtrove	Baylx	Sponsor	Industry, all other pharma	United States	CA	Irvine	92618	BX-U001	Not applicable	Not applicable	GI inflammatory/bowel disorders; Hepatoprotective; Antiarthritic, immunological; Multiple sclerosis treatment; Neurological; Neuroprotective; Respiratory	Biological > Cellular > Cell origin > Allogeneic; Biological > Cellular > Cell type > Stem cell > Mesenchymal stem cell						CRP; CRYGD; TNF	Diagnostic; Predictive; Predisposing; Prognostic	To evaluate the safety and tolerability of BC-U001 in the treatment of RA.	Adverse Events Cardiac Telemetry Heart rate Liver function Partial thromboplastin time Vital signs	Safety/Toxicity > Adverse Drug Reactions Safety/Toxicity > Cardiac Measures/Events Safety/Toxicity > Cardiac Measures/Events Safety/Toxicity > Laboratory Measurements Efficacy > Coagulation Measurements Safety/Toxicity > Serious Adverse Events	Primary endpoint: Adverse events (AE) Vital signs (body temperature, heart rate, respiratory rate, blood pressure) Evaluation time: Day 1, 1 h after test drug infusion, 6 h after test drug infusion, day 2, day 3, day 7 +/- 1 day, day 28 +/- 3 days Blood routine Blood biochemistry (liver function, kidney function, electrolytes, blood lipids) Four items of coagulation (APTT, PT, FIB, TT) Urine rout…	ACR20 ACR50 ACR70 Clinical Disease Activity Index DAS28-CRP DAS28-ESR Simplified Disease Activity Index	Efficacy > Patient Assessment Instruments Efficacy > Patient Assessment Instruments Efficacy > Patient Assessment Instruments Efficacy > Clinical Response Efficacy > Clinical Response Efficacy > Clinical Response Efficacy > Clinical Response	Secondary purpose: to explore the effectiveness and appropriate dose of BC-U001 in the treatment of RA. Secondary endpoint: Number and percentage of subjects who achieved ACR20 Number and percentage of subjects who achieved ACR50 Number and percentage of subjects who achieved ACR70 Changes in disease activity scores based on DAS28-CRP and DAS28-ESR EULAR treatment response rate HAQ score changes …	2021-04-12	Actual	18.74	Anticipated	2022-11-03	Anticipated	0.92	Anticipated	2022-12-31	Anticipated			0.5	Anticipated
401907	NCT04847739 STOMP-II TrialTroveID-401907	Seeded Cells on Matrix Plug Treating Crohn's Perianal Fistulas (STOMP-II)	II	Closed	Autoimmune/Inflammation	Crohn's Disease	Fistulizing; Remission; Treatment resistant	Crohn Disease; Fistula; Rectal Fistula	Trialtrove	Avobis Bio (Mayo Clinic and W. L. Gore & Associates joint venture)	Sponsor	Industry, all other pharma	United States	DE	Newark	19711	AVB-114	Not applicable	Not applicable	GI inflammatory/bowel disorders	Biological > Cellular > Cell origin > Autologous; Biological > Cellular > Cell type > Stem cell > Mesenchymal stem cell								To assess the safety and efficacy of AVB-114 in treatment of complex Crohn's perianal fistulas	Fistula healing	Efficacy > Clinical Response	Primary Outcome Measures : Change in proportions of subjects with combined remission of treated perianal fistula between the AVB-114 and standard of care groups. [ Time Frame: 36 weeks ]	Adverse Events Clinical Remission Crohn's Disease Activity Index EQ-5D-5L EQ-5D Fistula healing Inflammatory Bowel Disease Questionnaire Perianal Disease Activity Index Quality of Life Serious Adverse Events Time to Remission	Safety/Toxicity > Adverse Drug Reactions Efficacy > Disease Progression Efficacy > Clinical Response HEOR > Health-Related Quality Of Life (Patient Reported Outcomes) HEOR > Health-Related Quality Of Life (Patient Reported Outcomes) Efficacy > Clinical Response HEOR > Health-Related Quality Of Life (Patient Reported Outcomes) Efficacy > Clinical Response HEOR > Health-Related Quality Of Life Safe…	Secondary Outcome Measures : Change in proportions of subjects with fistula clinical remission between the AVB-114 and standard of care groups. [ Time Frame: Week 12 to Week 104 ] Change in the means of durability of clinical remission between the AVB-114 and standard of care groups. [ Time Frame: Week 12 to Week 104 ] Length of time fistula meets clinical remission definition. Change in means of…	2021-09-13	Actual	34.58	Anticipated	2024-07-31	Anticipated	9	Anticipated	2025-05-31	Anticipated			0.12	Anticipated
398741	21-134 NCT04791878 TrialTroveID-398741	A Phase I Study of Adult Allogeneic Bone Marrow Derived Mesenchymal Stem Cells for Pediatric Perianal Fistulizing Crohn's Disease	I	Completed	Autoimmune/Inflammation	Crohn's Disease	Fistulizing	Crohn Disease; Disease; Fistula	Trialtrove	The Cleveland Clinic {Cleveland Clinic Foundation Hospital}	Sponsor	Academic					allogenic bone marrow derived mesenchymal stem cells	Not applicable		Miscellaneous	Biological > Cellular > Cell origin; Biological > Cellular > Cell type > Stem cell						TNF	Diagnostic; Predictive; Predisposing; Prognostic	To assess allogeneic bone marrow derived mesenchymal stem cells for pediatric perianal fistulizing Crohn's Disease. To determine safety and efficacy of mesenchymal stem cells for pediatric perianal fistulizing Crohn's disease.	Treatment Emergent Adverse Events	Safety/Toxicity > Adverse Drug Reactions	Primary Outcome Measures : Treatment related adverse events [ Time Frame: Month 3 ] Number of participants with treatment related adverse events post-injection of 75 million allogeneic bone marrow derived MSC's for the treatment of perianal fistula(s) in the setting of Crohn's disease as assessed by protocol Treatment related adverse events [ Time Frame: Month 12 ] Number of participants with tre…	Fistula healing Magnetic Resonance Imaging	Efficacy > Clinical Response Efficacy > Imaging	Secondary Outcome Measures : Complete clinical healing [ Time Frame: Month 3 ] Number of participants with complete clinical healing post-injection of 75 million allogeneic bone marrow derived MSC's for the treatment of perianal fistula(s) in the setting of Crohn's disease. Complete Healing is defined as: Radiographic Healing: MRI with an absence of a fluid collection >2 cm in 3 of 3 dimensions, …	2021-04-01	Actual	11.99	Anticipated	2022-04-01	Anticipated	12	Anticipated	2023-04-01	Anticipated	2023-06-01	Actual	0.58	Anticipated
398391	NCT04785027 S2020-01-01 TrialTroveID-398391	Comparison of PSORI-CM01 Formula vs Gu Ben Hua Yu Formula Combined With Expanded Allogeneic Adipose-derived Mesenchymal Stem Cells in Patients With Moderate to Severe Psoriasis: a Pilot Study for a Randomized Controlled Trial	I/II	Completed	Autoimmune/Inflammation	Psoriasis	Moderate; Plaque psoriasis; Severe	Psoriasis	Trialtrove	(Other Hospital/Academic/Medical Center)	Sponsor	Academic					allogeneic adipose derived stem cells, unspecified natural product	Not applicable Not applicable		Cardiostimulant Undisclosed	Biological > Cellular > Cell origin; Biological > Cellular > Cell type > Stem cell Small molecule > Synthetic small molecule						CST3	Diagnostic; Predictive; Prognostic	To evaluate and compare the safety and efficacy of PSORI-CM01 formula vs Gu Ben Hua Yu formula combined with Expanded Allogeneic AD-MSCs in patients with moderate to severe psoriasis.	Change in PASI	Efficacy > Clinical Response	Primary Outcome Measures: PASI score improvement rate [ Time Frame: 12 weeks (plus or minus 3 days) after treatment. ] PASI score improvement rate = (PASI score before intervention - PASI score after intervention)/PASI score before intervention ×100% PASI scores the average redness, thickness, and scaliness of the lesions (0-4 scale), weighted by the area of involvement. PASI scores range from 0 …	Change in PASI Dermatology Life Quality Index PASI50 PASI75 Quality of Life Relapse Rate Visual Analog Scale Visual Analogue Scale for Pruritus	Efficacy > Clinical Response HEOR > Health-Related Quality Of Life (Patient Reported Outcomes) Efficacy > Clinical Response Efficacy > Clinical Response HEOR > Health-Related Quality Of Life Efficacy > Clinical Response Efficacy > Symptom Assessment (Patient Reported Outcomes) Efficacy > Symptom Assessment (Patient Reported Outcomes)	Secondary Outcome Measures: PASI (Psoriasis Area and Severity Index) [ Time Frame: 12 weeks (plus or minus 3 days) after treatment. ] The improvement in PASI score from baseline after treatment. PASI scores the average redness, thickness, and scaliness of the lesions (0-4 scale), weighted by the area of involvement. PASI scores range from 0 to 72. The higher the score, the worse the disease. Rela…	2021-03-17	Actual	15.38	Anticipated	2022-06-28	Anticipated			2021-06-17	Actual			1.04	Anticipated
395031	DM/PM V2.0 NCT04723303 OCR33722 TrialTroveID-395031	Phase 1 Study of Mesenchymal Stromal Cells, Umbilical Cord Lining Stem Cells (ULSC), in Patients With Polymyositis (PM) and Dermatomyositis (DM)	I	Completed	Autoimmune/Inflammation	Dermatomyositis/Polymyositis	Dermatomyositis; Polymyositis	Dermatomyositis; Dermatomyositis; Polymyositis	Trialtrove	University of Florida - Gainesville Restem	Sponsor Collaborator	Academic Industry, all other pharma	United States				umbilical-cord mesenchymal stem cells, unspecified	Not applicable		Symptomatic antidiabetic; Ophthalmological, other	Biological > Cellular > Cell origin; Biological > Cellular > Cell type > Stem cell								To investigate Umbilical Cord Lining Stem Cells (ULSC) as an investigational medicinal product and its use in patients with polymyositis (PM) or dermatomyositis (DM) to see if a single intravenous (IV) infusion of allogeneic umbilical cord lining stem cells (ULSC) safe, tolerable, and feasible to administer. To investigate a single intravenous infusion of allogeneic ULSCs in patients with PM/DM. …	Dose-limiting toxicities	Safety/Toxicity > Safety And Tolerability	Number of Subjects with Dose Limiting Toxicity (DLT) that begins during or following ULSC infusion as assessed within 24 hours. [ Time Frame: Within 24 hours ] The primary endpoint of the trial was to determine the dose-limiting toxicity (DLT) and recommended phase 2 dose				2021-03-01	Actual							2023-12-12	Actual	2024-11-18	Actual
384394	20-845 NCT04548583 TrialTroveID-384394	A Phase IB/IIA Study of Remestemcel-L, an Ex-vivo Culture-expanded Adult Allogeneic Bone Marrow Derived Mesenchymal Stem Cell Product for the Treatment of Medically Refractory Crohn's Colitis	I/II	Completed	Autoimmune/Inflammation	Crohn's Disease	Treatment resistant	Colitis; Crohn Disease	Trialtrove	The Cleveland Clinic {The Cleveland Clinic Foundation} Mesoblast	Sponsor Collaborator	Academic Industry, all other pharma	Australia		Melbourne	3000	remestemcel-L	T cell stimulant		Antidiabetic; GI inflammatory/bowel disorders; Radio/chemoprotective; Haematological; Cardiovascular; Dermatological; Immunosuppressant; Antidote; Neuroprotective; COPD treatment; Respiratory	Biological > Cellular; Biological > Cellular > Cell origin > Allogeneic; Biological > Cellular > Cell type > Bone marrow cell; Biological > Cellular > Cell type > Stem cell						CRP; TNF	Diagnostic; Predictive; Predisposing; Prognostic	To determine the safety and efficacy of using allogeneic bone marrow derived mesenchymal stem cells (MSCs) delivered by targeted endoscopic delivery to treat people for medically refractory Crohn's colitis. Patients were evaluated with validated clinical and endoscopic scoring systems at 2 weeks, 6 weeks, and 3 months.	Safety and Tolerability Treatment Emergent Adverse Events	Safety/Toxicity > Safety And Tolerability Safety/Toxicity > Adverse Drug Reactions	Primary Outcome Measures: Treatment related adverse events [ Time Frame: Month 3 ] The primary endpoint of this study is to determine the safety and feasibility of endoscopic injection of remestemcel-L, an ex vivo expanded allogeneic bone marrow-derived mesenchymal stem cell product, for treatment of medically refractory Crohn's colitis.	C reactive protein Crohn's Disease Activity Index Endoscopic remission Inflammatory Bowel Disease Questionnaire Mucosal healing Number of Participants With Clinical Response Quality of Life SF-36 Simple Endoscopic Score for Crohn's Disease	Efficacy > Inflammatory Assessment Efficacy > Clinical Response Efficacy > Clinical Response HEOR > Health-Related Quality Of Life (Patient Reported Outcomes) Efficacy > Clinical Response Efficacy > Clinical Response HEOR > Health-Related Quality Of Life HEOR > Health-Related Quality Of Life (Patient Reported Outcomes) Efficacy > Clinical Response	Secondary Outcome Measures: Complete clinical healing [ Time Frame: Month 3, Month 12 ] Number of participants with complete clinical healing post-injection of 150 or 300 million bone marrow allogeneic derived mesenchymal stem cells for the treatment of medically refractory Crohn's colitis. Complete healing is defined as: Clinical and endoscopic remission Clinical Healing: Normalization of CRP to…	2020-10-21	Actual	32.33	Anticipated	2023-07-02	Anticipated	3	Anticipated	2023-10-31	Anticipated			0.74	Anticipated
384213	20-1005 NCT04543994 TrialTroveID-384213	A Phase IB/IIA Study of Remestemcel-L, an ex Vivo Culture-expanded Adult Allogeneic Bone Marrow Derived Mesenchymal Stem Cell Product, for the Treatment of Medically Refractory Ulcerative Colitis	I/II	Open	Autoimmune/Inflammation	Ulcerative Colitis	Treatment resistant	Colitis; Colitis, Ulcerative; Inflammatory Bowel Diseases; Ulcer	Trialtrove	The Cleveland Clinic {The Cleveland Clinic Foundation} Mesoblast	Sponsor Collaborator	Academic Industry, all other pharma	Australia		Melbourne	3000	remestemcel-L	T cell stimulant		Antidiabetic; GI inflammatory/bowel disorders; Radio/chemoprotective; Haematological; Cardiovascular; Dermatological; Immunosuppressant; Antidote; Neuroprotective; COPD treatment; Respiratory	Biological > Cellular; Biological > Cellular > Cell origin > Allogeneic; Biological > Cellular > Cell type > Bone marrow cell; Biological > Cellular > Cell type > Stem cell						PITX1; TNF	Diagnostic; Predictive; Predisposing; Prognostic	To determine the safety and efficacy of using remestemcel-L, an ex vivo culture-expanded adult allogeneic bone marrow derived mesenchymal stem cell product (MSCs) delivered by targeted endoscopic delivery to treat people for medically refractory ulcerative colitis.	Treatment Emergent Adverse Events	Safety/Toxicity > Adverse Drug Reactions	Primary Outcome Measures : Treatment related adverse events [ Time Frame: Month 3 ] Number of participants with treatment related adverse events post-injection of 150 or 300 million allogeneic bone marrow derived mesenchymal stem cells for the treatment of medically refractory Ulcerative colitis as assessed by protocol CCF-Stem Cells IBD-005.	Clinical Remission Endoscopic remission Inflammatory Bowel Disease Questionnaire Mucosal healing Quality of Life SF-36	Efficacy > Disease Progression Efficacy > Clinical Response HEOR > Health-Related Quality Of Life (Patient Reported Outcomes) Efficacy > Clinical Response HEOR > Health-Related Quality Of Life HEOR > Health-Related Quality Of Life (Patient Reported Outcomes)	Secondary Outcome Measures : Clinical and endoscopic remission [ Time Frame: Month 3, Month 12 ] Number of participants with clinical and endoscopic remission post-injection of 150 or 300 million bone marrow allogeneic derived mesenchymal stem cells for the treatment of medically refractory Ulcerative colitis. Clinical and endoscopic remission is defined as: Clinical remission: Mayo Clinic score …	2020-10-21	Actual	33.35	Anticipated	2023-08-02	Anticipated	3	Anticipated	2023-11-30	Anticipated			0.72	Anticipated
382462	20-1020 NCT04519671 TrialTroveID-382462	A Phase IB/IIA Study of Adult Allogeneic Bone Marrow Derived Mesenchymal Stem Cells for the Treatment of Perianal Fistulizing Crohn's Disease	I/II	Open	Autoimmune/Inflammation	Crohn's Disease	Fistulizing	Crohn Disease; Fistula	Trialtrove	The Cleveland Clinic {The Cleveland Clinic Foundation}	Sponsor	Academic					allogeneic mesenchymal stromal cells, unspecified	Not applicable		Miscellaneous	Biological > Cellular > Cell origin; Biological > Cellular > Cell type > Stem cell						PITX1; TNF	Diagnostic; Predictive; Predisposing; Prognostic	To determine the safety and efficacy of using adult allogeneic bone marrow derived mesenchymal stem cells (MSCs), to treat people for medically refractory perianal fistulizing Crohn's disease.	Treatment Emergent Adverse Events	Safety/Toxicity > Adverse Drug Reactions	Primary Outcome Measures: Treatment related adverse events [ Time Frame: Month 6 ] Number of participants with treatment related adverse events post-injection of 75 million allogeneic bone marrow derived MSC's for the treatment of perianal fistula(s) in the setting of Crohn's disease as assessed by protocol CCF-Stem Cells IBD-001	Fistula healing Magnetic Resonance Imaging	Efficacy > Clinical Response Efficacy > Imaging	Secondary Outcome Measures: Complete clinical healing [ Time Frame: Month 6, Month 12 ] Number of participants with complete clinical healing post-injection of 75 million allogeneic bone marrow derived MSC's for the treatment of perianal fistula(s) in the setting of Crohn's disease. Complete Healing is defined as: Radiographic Healing: MRI with an absence of a fluid collection >2 cm in 3 of 3 dim…	2020-11-19	Actual	17.41	Anticipated	2022-05-03	Anticipated	6	Anticipated	2022-11-30	Anticipated			2.3	Anticipated
382461	20-818 IPAAF NCT04519684 TrialTroveID-382461	A Phase IB/IIA Study of Allogeneic Bone Marrow Derived Mesenchymal Stem Cells for the Treatment of Ileal Anal Anastomosis and Ileal Pouch Fistulas in the Setting of Crohn's Disease of the Pouch	I/II	Completed	Autoimmune/Inflammation	Crohn's Disease	Fistulizing	Crohn Disease; Fistula	Trialtrove	The Cleveland Clinic {The Cleveland Clinic Foundation}	Sponsor	Academic					allogenic bone marrow derived mesenchymal stem cells	Not applicable		Miscellaneous	Biological > Cellular > Cell origin; Biological > Cellular > Cell type > Stem cell						PITX1; TNF	Diagnostic; Predictive; Predisposing; Prognostic	To determine the safety and efficacy of adult allogeneic bone marrow derived mesenchymal stem cells (MSCs), for the treatment of Ileal Anal Anastomosis and Ileal Pouch Fistulas in the Setting of Crohn's Disease of the Pouch.	Treatment Emergent Adverse Events	Safety/Toxicity > Adverse Drug Reactions	Primary Outcome Measures : Treatment related adverse events [ Time Frame: Month 6 ] Number of participants with treatment related adverse events post-injection of 75 million allogeneic bone marrow derived MSC's for the treatment of medically refractory pouch fistulizing disease as assessed by protocol CCF-Stem Cells IBD-002	Fistula healing Magnetic Resonance Imaging	Efficacy > Clinical Response Efficacy > Imaging	Secondary Outcome Measures : Complete clinical healing [ Time Frame: Month 6, Month 12 ] Number of participants with complete clinical healing post-injection of 75 million allogeneic bone marrow derived MSC's for the treatment of medically refractory pouch fistulizing disease in the setting of Crohn's disease of the pouch. Complete Healing is defined as: Radiographic Healing: MRI with an absence …	2020-10-28	Actual							2022-10-31	Anticipated	2022-11-02	Actual
382460	20-936 NCT04519697 RVF TrialTroveID-382460	A Phase IB/IIA Study of Adult Allogeneic Bone Marrow Derived Mesenchymal Stem Cells for the Treatment of Rectovaginal Fistulas in the Setting of Crohn's Disease.	I/II	Open	Autoimmune/Inflammation	Crohn's Disease	Fistulizing	Crohn Disease; Fistula; Rectovaginal Fistula	Trialtrove	The Cleveland Clinic {Cleveland Clinic Foundation Hospital}	Sponsor	Academic					allogenic bone marrow derived mesenchymal stem cells	Not applicable		Miscellaneous	Biological > Cellular > Cell origin; Biological > Cellular > Cell type > Stem cell						PITX1; TNF	Diagnostic; Predictive; Predisposing; Prognostic	To determine the safety and efficacy of using allogeneic bone marrow derived mesenchymal stem cells (MSCs) to treat people with rectovaginal fistulas in the setting of Crohn's disease.	Fistula healing Treatment Emergent Adverse Events	Efficacy > Clinical Response Safety/Toxicity > Adverse Drug Reactions	Primary Outcome Measures : Treatment related adverse events [ Time Frame: Month 6 ] Number of participants with treatment related adverse events post-injection of 75 million allogeneic bone marrow derived MSC's for the treatment of rectovaginal fistula in the setting of Crohn's disease as assessed by protocol CCF-Stem Cells IBD-003	Fistula healing Magnetic Resonance Imaging	Efficacy > Clinical Response Efficacy > Imaging	Secondary Outcome Measures : Complete clinical healing [ Time Frame: Month 6, Month 12 ] Number of participants with complete clinical healing post-injection of 75 million allogeneic bone marrow derived MSC's for the treatment of rectovaginal fistula in the setting of Crohn's disease. Complete healing is defined as: Radiographic Healing: MRI with an absence of a fluid collection >2 cm in 3 of 3 d…	2020-10-28	Actual	17.12	Anticipated	2022-04-02	Anticipated	6	Anticipated	2022-10-31	Anticipated			2.34	Anticipated
381840	AMASS EudraCT Number: 2020-002804-38 NCT04615455 TrialTroveID-381840	A Randomized Clinical Trial Evaluating Allogeneic Adipose-derived Mesenchymal Stem Cells as a Treatment of Dry Eye Disease in Patients With Sjögren's Syndrome	II	Completed	Autoimmune/Inflammation; Ophthalmology	Sjogren's Syndrome; Ophthalmology: Dry Eye Syndrome	Comorbidities in Dry Eye Syndrome; Moderate to severe; Ocular symptoms; Primary Sjogren's syndrome	Dry Eye Syndromes; Eye Diseases; Keratoconjunctivitis; Keratoconjunctivitis Sicca; Sjogren's Syndrome; Syndrome	Trialtrove	Rigshospitalet	Sponsor	Academic					allogeneic adipose derived stem cells, unspecified	Not applicable		Cardiostimulant	Biological > Cellular > Cell origin; Biological > Cellular > Cell type > Stem cell								To evaluate the Efficacy of Allogeneic Adipose-derived Mesenchymal Stem Cells in the treatment of Dry Eye Disease in Patients With Sjögren's Syndrome. To evaluate the efficacy of injecting allogeneic adipose-derived mesenchymal stem cells (ASCs) into the lacrimal gland (LG) for the treatment of dry eye disease (DED) secondary to Sjögren's syndrome (SS).	Ocular Surface Disease Index	Efficacy > Symptom Assessment (Patient Reported Outcomes)	Primary Outcome Measures : Ocular Surface Disease Index (OSDI) [ Time Frame: 4 months after treatment ] The OSDI is a valid and reliable instrument for measuring dry eye disease severity Primary Endpoints: Change in OSDI-score Timepoint(s) of evaluation of this end point : 1 week, 4 weeks, 4 months and 12 months after treatment	Adverse Events Common Terminology Criteria for Adverse Events Ocular surface staining Oxford Grading Scale Tear osmolarity	Safety/Toxicity > Adverse Drug Reactions Safety/Toxicity > Adverse Drug Reactions Efficacy > Clinical Response Efficacy > Patient Assessment Instruments Efficacy > Symptom Assessment	Secondary Outcome Measures : Non-invasive keratography tear break-up time (NIKBUT) [ Time Frame: 4 months after treatment ] As measured with the Keratograph 5M (Oculus™) Tear meniscus height (TMH) [ Time Frame: 4 months after treatment ] As measured with the Keratograph 5M (Oculus™) Schirmer's I test [ Time Frame: 4 months after treatment ] Change in tear production as evaluated with the Schirmer…	2020-11-03	Actual	20.81	Actual	2022-07-29	Actual	4	Actual	2022-11-28	Actual	2023-12-02	Actual	2.59	Actual
379137	EUCT Number: 2023-505877-34-00 EudraCT Number: 2019-004718-32 NCT04464434 NL72607.041.20 NL8720 TrialTroveID-379137 UPSIDE	Upfront Autologous Hematopoietic Stem Cell Transplantation Versus Immunosuppressive Medication in Early Diffuse Cutaneous Systemic Sclerosis: an International Multicentre, Open-label, Randomized Con-trolled Trial	IV	Open	Autoimmune/Inflammation	Scleroderma	Systemic - cutaneous symptoms; Systemic - diffuse; Systemic - other symptoms; Systemic - pulmonary symptoms	Scleroderma, Diffuse; Scleroderma, Localized; Scleroderma, Systemic; Sclerosis; Systemic Scleroderma	Trialtrove	University Medical Centre Utrecht, Netherlands (Other government agency) Boehringer Ingelheim Miltenyi Biotec	Sponsor Collaborator Collaborator Collaborator	Academic Government Industry, Top 20 Pharma Industry, all other pharma	Germany Germany		Ingelheim Bergisch Gladbach	55216 51429	undisclosed - anti-thymocyte globulin mycophenolate mofetil, unspecified cyclophosphamide (IV), unspecified methylprednisolone, unspecified autologous stem cell	Immunosuppressant Immunosuppressant; Inosine monophosphate dehydrogenase inhibitor DNA inhibitor Corticosteroid agonist Not applicable		Immunosuppressant Immunosuppressant Immunosuppressant Anti-inflammatory Miscellaneous	Biological > Protein > Antibody > Non-monoclonal antibody; Small molecule > Synthetic small molecule Small molecule > Synthetic small molecule Small molecule > Synthetic small molecule Small molecule > Synthetic small molecule Biological > Cellular > Cell origin; Biological > Cellular > Cell type > Stem cell	undisclosed - anti-thymocyte globulin	Immunosuppressant		Immunosuppressant	Biological > Protein > Antibody > Non-monoclonal antibody; Small molecule > Synthetic small molecule	CD4; CRP; DMP1; OXCT1; P4HB; POLR1G; PSMD11; RPS9	Diagnostic; Predictive; Predisposing; Prognostic	To compare two treatment strategies used in usual care: upfront autologous HSCT versus usual care with (intravenous (i.v.) cyclophosphamide (CYC) pulse therapy followed by mycophenolate mofetil (MMF) and HSCT as rescue option). Trial contains a sub-study Yes Related objectives: Biomarker sub-study	Change in FVC Congestive heart failure DLCO Ejection fraction (safety) Event-free survival Health Assessment Questionnaire Disability Index modified Rodnan skin score Need for dialysis	Efficacy > Respiratory Function Safety/Toxicity > Major Adverse Cardiovascular Events Efficacy > Respiratory Function Safety/Toxicity > Cardiac Measures/Events Efficacy > Survival HEOR > Health-Related Quality Of Life (Patient Reported Outcomes) Efficacy > Patient Assessment Instruments Efficacy > Clinical Failure	Global Rank Composite Score (GRCS) [ Time Frame: 24 months ] The GRCS is an analytic tool that accounts for multiple disease manifestations simultaneously. For this endpoint, seveal endpoints will be used: death, event-free survival (EFS), forced vital capacity (FVC), Health Assessment Questionnaire - Disability Index (HAQ-DI), and Modified Rodnan Skin Score (mRSS). Participants alive ranked high…	Ability to swallow ACR-CRISS Area under the curve score Catheterization required Change in FVC Clinical Global Impression Cognitive function test Common Terminology Criteria for Adverse Events Creatinine kinase level DLCO Ejection fraction (safety) Epidermal thickness EQ-5D-5L EQ-5D Event-free survival Fatigue Health Assessment Questionnaire Disability Index Hemoglobin Magnetic Resonance Imaging …	Efficacy > Patient Assessment Instruments Efficacy > Patient Assessment Instruments Pharmacokinetics/Pharmacodynamics > Pharmacokinetics/Pharmacodynamics Efficacy > Intervention Efficacy > Respiratory Function Efficacy > Patient Assessment Instruments Efficacy > Patient Assessment Instruments Safety/Toxicity > Adverse Drug Reactions Safety/Toxicity > Laboratory Measurements Efficacy > Respiratory…	Secondary goals are to evaluate (in both treatment arms) whether disease activity correlates with immunological parameters, including immunopathology of skin, immune reconstitution, and autoantibodies. Secondary efficacy endpoints: Overall Survival (OS), progression-free survival, number of participants that need rescue therapy (i.e. the alternative treatment) due to treatment failure. Treatment …	2020-09-17	Actual	36.03	Anticipated	2023-09-18	Anticipated	24	Anticipated	2025-09-17	Anticipated			0.12	Anticipated
374068	20006 NCI-2020-02744 NCT04380831 TrialTroveID-374068	Pilot Study of Total Body Irradiation Using Intensity Modulated Radiation Therapy (IMRT) and Cyclophosphamide Conditioning Regimen Prior to Autologous Hematopoietic Cell Transplantation in Patients With Severe Systemic Sclerosis	I	Open	Autoimmune/Inflammation	Scleroderma	Systemic - unspecified subtype	Scleroderma, Diffuse; Scleroderma, Systemic; Systemic Scleroderma	Trialtrove	City of Hope Comprehensive Cancer Center National Institutes of Health/National Cancer Institute	Sponsor Collaborator	Academic Government					cyclophosphamide radiation therapy allogeneic stem cells	Immunosuppressant; DNA inhibitor Unidentified pharmacological activity Not applicable		Anticancer, alkylating; Immunosuppressant Miscellaneous Antidiabetic; Anticancer, immunological; Cognition enhancer	Small molecule > Synthetic small molecule Small molecule > Synthetic small molecule Biological > Cellular > Cell origin; Biological > Cellular > Cell type > Stem cell								To evaluate the safety and feasibility of total body irradiation using intensity modulation radiation therapy (IMRT) when given in combination with cyclophosphamide prior to stem cell transplant to treat severe systemic sclerosis.			Primary Outcome Measures: Mean lung dose [ Time Frame: Up to day 100 ] The study will be deemed feasible if >= 80% of patients complete the intensity modulation radiation therapy (IMRT) to the total dose of 800 cGy, mean lung and kidney doses are limited to 200 cGy or less. Mean kidney dose [ Time Frame: Up to day 100 ] The study will be deemed feasible if >= 80% of patients complete the IMRT to …	Transplant related mortality	Safety/Toxicity > Serious Adverse Events	Secondary Outcome Measures: Dose homogeneity for lungs, kidneys, and total body [ Time Frame: Up to day 100 ] "Dose homogeneity for lung, kidney and total body will use the DVH (dose volume histograms) generated by the treatment plan for each of these regions. The goal is to keep the lung and kidney dose homogeneity to with +/- 15% of the mean dose to that organ. The goal is to keep total body do…	2022-02-24	Actual	30.64	Anticipated	2024-09-13	Anticipated	3.29	Anticipated	2024-12-22	Anticipated			0.49	Anticipated
372693	CARE-SSc MP-05-2020-2251 NCT04356287 TrialTroveID-372693	Phase I/II Randomized Controlled Trial of Umbilical Cord-derived mesenChymAl stRomal cElls in Systemic Sclerosis	I/II	Open	Autoimmune/Inflammation	Scleroderma	Systemic - unspecified subtype	Scleroderma, Diffuse; Scleroderma, Systemic; Sclerosis; Systemic Scleroderma	Trialtrove	(Other Hospital/Academic/Medical Center) Assistance Publique - Hopitaux de Paris McGill University Health Centre Medical University of South Carolina	Sponsor Collaborator Collaborator Collaborator	Academic Academic Academic Academic					umbilical-cord mesenchymal stem cells, unspecified	Not applicable		Symptomatic antidiabetic; Ophthalmological, other	Biological > Cellular > Cell origin; Biological > Cellular > Cell type > Stem cell						CD4	Diagnostic; Predictive; Predisposing; Prognostic	To evaluate the safety and efficacy of UCMSC for the treatment of SSc.	Adverse Events Common Terminology Criteria for Adverse Events Safety and Tolerability	Safety/Toxicity > Adverse Drug Reactions Safety/Toxicity > Adverse Drug Reactions Safety/Toxicity > Safety And Tolerability	Primary Outcome Measures: Measure of safety one month after first infusion [ Time Frame: Month 1 ] Treatment related severe adverse event using the NCI Common Terminology Criteria for Adverse Events (CTCAE) v5.0 classification [https://ctep.cancer.gov/protocolDevelopment/electronic_applications/ctc.htm]	ACR-CRISS Adverse Events Change in FVC Common Terminology Criteria for Adverse Events Cost effectiveness Creatinine kinase level DLCO Ejection fraction (safety) Epidermal thickness EQ-5D-5L Event-free survival Health Assessment Questionnaire Disability Index modified Rodnan skin score Mortality Quality of Life Safety and Tolerability Scleroderma Health Assessment Questionnaire SF-36 Systemic ster…	Efficacy > Patient Assessment Instruments Safety/Toxicity > Adverse Drug Reactions Efficacy > Respiratory Function Safety/Toxicity > Adverse Drug Reactions HEOR > Health Economics Safety/Toxicity > Laboratory Measurements Efficacy > Respiratory Function Safety/Toxicity > Cardiac Measures/Events Efficacy > Patient Assessment Instruments HEOR > Health-Related Quality Of Life (Patient Reported Outco…	Secondary Outcome Measures : Change in modified Rodnan skin score (mRss) between Month 0 and Month 12 [ Time Frame: Month 0 and Month 12 ] A measure of skin thickness; difference between Month 12 and Month 0 on the mRss [Khanna et al., 2017] Other Outcome Measures: Safety at the time of infusion, 24 hours, 10 days +/- 24 hours, Month 6, Month 9 and Month 12 (adverse events) [ Time Frame: 24 hours…	2023-01-05	Actual	21.89	Anticipated	2024-11-01	Anticipated	1	Anticipated	2024-12-31	Anticipated			0.82	Anticipated
370372	2014001 NCT04318600 TrialTroveID-370372	Allogeneic Amniotic Mesenchymal Stem Cell Therapy for Lupus Nephritis	I	Completed	Autoimmune/Inflammation	Lupus	Nephritis; Severe	Lupus Nephritis; Nephritis; Systemic Lupus Erythematosus	Trialtrove	(Other Hospital/Academic/Medical Center)	Sponsor	Academic					amniotic membrane-derived mesenchymal stromal cells, unspecified	Not applicable		Miscellaneous	Biological > Cellular > Cell origin; Biological > Cellular > Cell type > Stem cell						albumin	Diagnostic; Predictive; Predisposing; Prognostic	To evaluate the safety and efficacy of human amniotic mesenchymal stem cell (hA-MSC) for the treatment of lupus nephritis (LN).	Adverse Events	Safety/Toxicity > Adverse Drug Reactions	Incidence of Adverse Events [ Time Frame: 60 weeks ]	SLEDAI Urine protein level	Efficacy > Patient Assessment Instruments Efficacy > Laboratory Measurements	Changes in 24h urine protein quantification before and after treatment [ Time Frame: 60 weeks ] Changes in eGFR before and after treatment; [ Time Frame: 60 weeks ] Changes in SLEDAI score before and after treatment[ Time Frame: 60 weeks ]	2014-01-01	Actual							2017-03-01	Actual
370071	19-000826 NCT04312113 TrialTroveID-370071	A Phase I Single Site Open Label Study of Intra-arterial Delivery of Mesenchymal Stem Cells for Luminal Ulcerative Colitis	I	Closed	Autoimmune/Inflammation	Ulcerative Colitis	Moderate; Severe; Treatment resistant	Colitis; Colitis, Ulcerative; Inflammatory Bowel Diseases; Ulcer	Trialtrove	Mayo Clinic	Sponsor	Academic					ANT-SM	Not applicable	Not applicable	GI inflammatory/bowel disorders; Vulnerary; Musculoskeletal; Neurological	Biological > Cellular > Cell origin > Autologous; Biological > Cellular > Cell type > Stem cell						TNF	Diagnostic; Predictive; Predisposing; Prognostic	To determine the safety and feasibility of using an adipose derived mesenchymal stem cell (MSC) to treat people with Ulcerative Colitis.	Treatment Emergent Adverse Events	Safety/Toxicity > Adverse Drug Reactions	Number of participants with treatment-related adverse events [ Time Frame: 24 months ]	Mucosal healing	Efficacy > Clinical Response	Number of participants with mucosal healing [ Time Frame: 6 months ] Number of participants with clinical symptom response [ Time Frame: 24 months ] Number of participants with improved healing on pathology [ Time Frame: 24 months ]	2020-11-16	Actual	30.51	Anticipated	2023-06-02	Anticipated	24	Anticipated	2025-06-01	Anticipated			0.66	Anticipated
368527	ADUSE EUCT number: 2023-508432-53-00 EudraCT Number: 2019-003906-28 NCT04356755 RC31/17/0447 TrialTroveID-368527	Subcutaneous Injections of Cultured Adipose-derived Stroma/ Stem Cells to Heal Refractory Ischemic Digital Ulcers in Patients With Scleroderma	II	Open	Autoimmune/Inflammation	Scleroderma	Systemic - cutaneous symptoms; Systemic - unspecified subtype; Systemic - vascular symptoms	Scleroderma, Diffuse; Scleroderma, Systemic; Systemic Scleroderma	Trialtrove	(Other Hospital/Academic/Medical Center)	Sponsor	Academic					autologous adipose-derived stromal cells, unspecified	Not applicable		Miscellaneous	Biological > Cellular > Cell origin; Biological > Cellular > Cell type > Stem cell						AGTR1; EDNRA; EGF; ITGBL1; PDE5A; PF4	Diagnostic; Predictive; Predisposing; Prognostic	To evaluate Subcutaneous injections of cultured adipose-derived stroma/stem cells in healing refractory ischemic digital ulcers in patients with scleroderma To compare efficacy and safety of digital injection of cultured adipose-derived stromal cell versus placebo for healing refractory active ischemic digital ulcers in patients with systemic sclerosis.	Safety and Tolerability Wound healing	Safety/Toxicity > Safety And Tolerability Efficacy > Clinical Response	Primary Objective: To compare efficacy and safety of digital injection of autologous cultured adipose-derived stromal cell versus placebo for healing refractory (chronic and/or recurrent in the 3 months following a DU occurrence) active ischemic digital ulcers in patients with systemic sclerosis in a 16 weeks placebo- controlled trial. Primary end point: Proportion of refractory active ischemic d…	Cochin Hand Function Scale New digital ulcer Quality of Life Scleroderma Health Assessment Questionnaire Transcutaneous partial oxygen pressure Visual Analog Scale Wound healing	Efficacy > Patient Assessment Instruments Efficacy > Disease Progression HEOR > Health-Related Quality Of Life HEOR > Health-Related Quality Of Life (Patient Reported Outcomes) Efficacy > Transcutaneous Oximetry Efficacy > Symptom Assessment (Patient Reported Outcomes) Efficacy > Clinical Response	Secondary objectives: -To evaluate after 16 weeks the efficacy of local injections of autologous cultured ASCs on the proportion of DU with complete healing, the proportion of DU with partial healing (> 50% reduction), the percentage of DU with area reduction (<50%), the proportion of patients who do not develop any new DU after 28 days of treatment with the study drug up to week 16, the number o…	2020-09-22	Actual	59.3	Anticipated	2025-08-31	Anticipated	4	Anticipated	2025-12-31	Anticipated			0.08	Anticipated
368022	NCT04275024 S2016-05-02 TrialTroveID-368022	Efficacy and Safety of AD-MSCs Plus Calpocitriol Ointment and PSORI-CM01 Granule in Patients With Moderate to Severe Psoriasis	II	Completed	Autoimmune/Inflammation	Psoriasis	Moderate; Plaque psoriasis; Severe	Drug-Related Side Effects and Adverse Reactions; Psoriasis	Trialtrove	(Other Hospital/Academic/Medical Center)	Sponsor	Academic					calcipotriol human adipose derived stem cells, unspecified natural product	Vitamin D agonist Not applicable Not applicable	vitamin D receptor	Antipsoriasis Antiarthritic, other Undisclosed	Small molecule > Synthetic small molecule Biological > Cellular > Cell origin; Biological > Cellular > Cell type > Stem cell Small molecule > Synthetic small molecule						CST3	Diagnostic; Predictive; Prognostic	To evaluate the efficacy and safety of Adipose derived Mesenchymal Stem Cells (AD-MSCs) plus Calpocitriol Ointment and PSORI-CM01 Granule with moderate to severe psoriasis.	Change in PASI	Efficacy > Clinical Response	Primary Outcome Measures: PASI score improvement rate [ Time Frame: 12 weeks (plus or minus 3 days) after treatment ] PASI score improvement rate = (PASI score before intervention - PASI score after intervention)/PASI score before intervention ×100%	Change in PASI Dermatology Life Quality Index PASI50 PASI75 Visual Analog Scale Visual Analogue Scale for Pruritus	Efficacy > Clinical Response HEOR > Health-Related Quality Of Life (Patient Reported Outcomes) Efficacy > Clinical Response Efficacy > Clinical Response Efficacy > Symptom Assessment (Patient Reported Outcomes) Efficacy > Symptom Assessment (Patient Reported Outcomes)	Secondary Outcome Measures: PASI(Psoriasis Area and Severity Index) [ Time Frame: 12 weeks (plus or minus 3 days) after treatment ] The improvement in PASI score from baseline after treatment PASI-50 [ Time Frame: 12 weeks (plus or minus 3 days) after treatment ] The proportion of patients who achieve at least 50% improvement in PASI score from baseline PASI-75 [ Time Frame: 12 weeks (plus or min…	2020-04-01	Actual							2020-06-17	Actual
365779	CTRI/2020/01/022743 SRPL/PAF/18-19/002 TrialTroveID-365779	An open label, single arm, investigator initiated Phase I/II study to assess the safety and efficacy of local administration of stempeucel (Adult Human Bone Marrow Derived, Cultured, Pooled, Allogeneic Mesenchymal Stromal Cells) in Patients with Perianal Fistulizing Crohn’s disease	I/II	Completed	Autoimmune/Inflammation	Crohn's Disease	Fistulizing; Treatment resistant	Crohn Disease	Trialtrove	All India Institute of Medical Sciences (AIIMS) Stempeutics	Sponsor Sponsor	Academic Industry, all other pharma	India		Bengaluru	560048	allogeneic mesenchymal stem cells, Stempeutics		Not applicable	Antidiabetic; GI inflammatory/bowel disorders; Hepatoprotective; Symptomatic antidiabetic; Cardiovascular; Antiarthritic, other; Neuroprotective; COPD treatment	Biological > Cellular > Cell origin > Allogeneic; Biological > Cellular > Cell type > Stem cell > Bone marrow stem cell						TNF	Diagnostic; Predictive; Predisposing; Prognostic	To assess the safety and efficacy of local administration of stempeucel® (Adult Human Bone Marrow Derived, Cultured, Pooled, Allogeneic Mesenchymal Stromal Cells) in Patients with Perianal Fistulizing Crohn’s disease	Adverse Events Cardiac Telemetry Vital signs	Safety/Toxicity > Adverse Drug Reactions Safety/Toxicity > Cardiac Measures/Events Safety/Toxicity > Serious Adverse Events	Primary Outcome The type of adverse events AE(s), number of AE(s) and proportion of patients with AE(s) Assessment of clinical laboratory parameters Physical examination findings and assessment of vital signs Assessment of electrocardiogram (ECG) parameters TimePoints: 24 weeks and 104 weeks	Crohn's Disease Activity Index Magnetic Resonance Imaging Perianal Disease Activity Index Quality of Life Time to relapse Time to Remission	Efficacy > Clinical Response Efficacy > Imaging Efficacy > Clinical Response HEOR > Health-Related Quality Of Life Efficacy > Clinical Response Efficacy > Disease Progression	Secondary Outcome Changes in the Perianal Disease Activity Index (PDAI). Change in IBD control quality of life questionnaire scores Change in Crohn’s Disease Activity Index (CDAI) Change in MRI scores (Van Assche index) Time to remission Time to response Time to relapse TimePoints: 24 weeks and 104 weeks	2020-01-20	Actual	6.01	Anticipated	2020-07-21	Anticipated	24	Anticipated	2022-07-21	Anticipated			1.66	Anticipated
362575	IBCE_MSC1(SLE) NCT04184258 TrialTroveID-362575	Treatment of Systemic Lupus Erythematosus With Pooled Allogenic Olfactory Mucosa Derived Mesenchymal Stem Cells	I/II	Completed	Autoimmune/Inflammation	Lupus	Moderate; Nephritis; Severe	Lupus Erythematosus, Systemic; Lupus Nephritis; Systemic Lupus Erythematosus	Trialtrove	Belarusian State Medical University (Other Hospital/Academic/Medical Center)	Sponsor Collaborator	Academic Academic					olfactory mucosa derived pooled allogenic mesenchymal stem cells	Not applicable		Miscellaneous	Biological > Cellular > Cell origin; Biological > Cellular > Cell type > Stem cell	undisclosed - FDA approved drug	Unidentified pharmacological activity		Miscellaneous	Small molecule > Synthetic small molecule	B3GAT1; CD8A; FCGR3A; NCR2	Diagnostic; Predictive; Predisposing; Prognostic	To evaluate the treatment of systemic lupus erythematosus with pooled allogenic mesenchymal stem cells To evaluate the safety and efficacy of allogeneic pooled olfactory mucosa (OM) mesenchymal stem cell (MSCs) based cell therapy of SLE with Lupus Nephritis (LN). Immunologic, clinical parameters and SELENA-SLEDAI (SS) index were determined in both groups.	SELENA-SLEDAI	Efficacy > Patient Assessment Instruments	Primary Outcome Measures: Efficacy evaluation [ Time Frame: 6 month ] Efficacy evaluation (SELENA-SLEDAI)	Safety and Tolerability	Safety/Toxicity > Safety And Tolerability	Secondary Outcome Measures: Safety eveluation [ Time Frame: 1 month ] Absence of adverse reactions	2019-07-01	Actual	12.06	Actual	2020-07-02	Actual	6	Actual	2020-12-31	Actual			1.41	Actual
362173	ChiCTR1900027717 TrialTroveID-362173	Allogeneic hematopoietic stem cell transplantation for systemic lupus erythematosus Safety and efficacy Single-center open clinical trial	I	Open	Autoimmune/Inflammation	Lupus	Pediatric; Treatment resistant	Systemic Lupus Erythematosus	Trialtrove	(Other Hospital/Academic/Medical Center)	Sponsor	Academic					allogeneic stem cells	Not applicable		Antidiabetic; Anticancer, immunological; Cognition enhancer	Biological > Cellular > Cell origin; Biological > Cellular > Cell type > Stem cell								To evaluate the safety and efficacy of allogeneic hematopoietic stem cell transplantation for the treatment of systemic lupus erythematosus in a short period of time. To evaluate the long-term efficacy of SLE transplantation, including clinical symptoms without any active SLE; blood and body fluids	Safety and Tolerability	Safety/Toxicity > Safety And Tolerability	Primary Outcome Measures: Safety and efficacy				2019-11-19	Actual							2020-11-30	Anticipated
361711	CTX0019-001 NCT04170426 TrialTroveID-361711	Phase 1/2a Clinical Study for Subjects With Rheumatoid Arthritis (RA) Using Multiple Dose Intravenous Infusions of Autologous Adipose Tissue-Derived Mesenchymal Stem Cells (AdMSCs)	I/II	Planned	Autoimmune/Inflammation	Rheumatoid Arthritis	DMARD resistant; Treatment resistant	Arthritis; Arthritis, Rheumatoid; Rheumatoid Arthritis	Trialtrove	Celltex Therapeutics	Sponsor	Industry, all other pharma	United States	TX	Houston	77057	autologous adipose derived mesenchymal stem cell, Celltex Therapeutics		Not applicable	Antiviral, other; Antiarthritic, other; Respiratory	Biological > Cellular > Cell origin > Autologous; Biological > Cellular > Cell type > Stem cell > Mesenchymal stem cell						CRP; CRYGD; PROS1; Protein C	Diagnostic; Predictive; Predisposing; Prognostic	This is an investigational new drug clinical trial for combined Phase 1 dose escalation study and Phase 2a randomized, placebo controlled and double blinded study using intravenous injection of autologous adipose stem cells (Celltex AdMSCs) for rheumatoid arthritis patients. All subjects are monitored for safety (adverse events/severe adverse events) and evaluated for RAPID3, DAS28 and ACR20 rega…	Adverse Events Safety and Tolerability	Safety/Toxicity > Adverse Drug Reactions Safety/Toxicity > Safety And Tolerability	Primary Outcome Measures : Adverse Events and Sever Adverse Events [ Time Frame: 52 weeks ] The total number of adverse events and severe adverse events related and non-related with AdMSCs will be recorded to indicate the safety and tolerability.	ACR20 DAS28-CRP RAPID3	Efficacy > Patient Assessment Instruments Efficacy > Clinical Response HEOR > Health-Related Quality Of Life (Patient Reported Outcomes)	Secondary Outcome Measures : Efficacy of Celltex AdMSCs [ Time Frame: 52 weeks ] Proportion of ACR 20 patients (swollen joints, tender joints, patient assessment of pain, RAPID3, DAS28-CRP and blood inflammatory panel tests) in comparison between baseline and post-treatment follow-up data.	2023-12-01	Anticipated	0.03	Anticipated	2023-12-02	Anticipated	12	Anticipated	2024-12-31	Anticipated
358679	Alofisel-4001 ASPIRE EMPIRE EUCT number: 2022-503014-23 EudraCT Number: 2017-002491-10 EUPAS31439 MOH_2021-05-13_009887 NCT04118088 TrialTroveID-358679 U1111-1237-8388	Postauthorization Safety Study of the Long-Term Safety and Efficacy of Repeat Administration of Darvadstrocel in Patients With Crohn's Disease and Complex Perianal Fistula (ASPIRE)	IV	Closed	Autoimmune/Inflammation	Crohn's Disease	Fistulizing; Mild; Remission	Crohn Disease; Fistula; Rectal Fistula	Trialtrove	Takeda/Takeda Oncology {Millennium}	Sponsor	Industry, Top 20 Pharma	Japan		Tokyo	103-8668	darvadstrocel			GI inflammatory/bowel disorders; Vulnerary	Biological > Cellular; Biological > Cellular > Cell origin > Allogeneic; Biological > Cellular > Cell type > Connective tissue cell > Adipocyte; Biological > Cellular > Cell type > Stem cell						albumin; GPT	Diagnostic; Predictive; Predisposing; Prognostic	To evaluate the long-term safety and efficacy of repeat administration of darvadstrocel in participants with Crohn's Disease (CD) and complex perianal fistula by evaluation of adverse events (AEs), serious adverse events (SAEs), adverse events of special interest (AESIs), and special situation reports (SSRs).	Adverse Events Ectopic pregnancy Serious Adverse Events Treatment Emergent Adverse Events	Safety/Toxicity > Adverse Drug Reactions Efficacy > Clinical Failure Safety/Toxicity > Serious Adverse Events Safety/Toxicity > Adverse Drug Reactions	Primary Outcome Measures: Percentage of Participants with at Least 1 Treatment-Emergent Adverse Event (TEAE) [ Time Frame: From administration of repeat dose up to 156 weeks post-repeat administration ] An AE is any untoward medical occurrence in a participant administered a medicinal product and which does not necessarily have to have a causal relationship with this treatment. A TEAE is defined …	Clinical Remission Fistula healing Magnetic Resonance Imaging Perianal Disease Activity Index Time to relapse	Efficacy > Disease Progression Efficacy > Clinical Response Efficacy > Imaging Efficacy > Clinical Response Efficacy > Clinical Response	Secondary Outcome Measures : Percentage of Participants who Achieve Combined Remission of Perianal Fistula(s) [ Time Frame: At Week 24 and at Week 156 post-repeat darvadstrocel administration ] Combined remission is defined as the closure of all treated external openings that were draining at baseline, despite gentle finger compression and absence of collection(s) >2 cm (in at least 2 dimensions)…	2020-10-01	Actual	29.96	Anticipated	2023-04-01	Anticipated	36	Anticipated	2026-03-31	Anticipated			0.06	Anticipated
356871	ChiCTR1900025717 TrialTroveID-356871	Clinical Study of Cell-Assisted Lipotransfer for Localized Scleroderma: Supportive Use of Adipose Derived Stem Cells	IV	Completed	Autoimmune/Inflammation	Scleroderma	Localized	Systemic Scleroderma	Trialtrove	(Other Cooperative Group) Peking Union Medical College Hospital, CAMS	Sponsor Sponsor	Cooperative Group Academic					human adipose derived stem cells, unspecified autologous adipose-derived stromal vascular fraction	Not applicable Unidentified pharmacological activity		Antiarthritic, other Antiarthritic, immunological; Musculoskeletal	Biological > Cellular > Cell origin; Biological > Cellular > Cell type > Stem cell Small molecule > Synthetic small molecule						FATE1	Prognostic	To explore whether autologous fat stem cell-assisted fat transplantation can improve fat survival rate, whether the immune regulation of adipose stem cells can alleviate the collagen deposition of scleroderma, whether it can improve skin symptoms, and whether better clinical results can be achieved.			Primary Outcome Measures: Appearance rating Facial volume measurement Facial blood flow measurement Sample Name : Photograph Fate of sample : Preservation after use				2019-09-02	Actual	1.91	Anticipated	2019-10-30	Anticipated	5.03	Anticipated	2020-03-31	Anticipated	2021-04-19	Actual	9.42	Anticipated
356454	ADMIRE II ADMIRE-CD II_EXT Darvadstrocel-3003 EudraCT Number: 2019-000333-39 NCT04075825 TrialTroveID-356454	A Follow-up of a Phase 3 Study to Evaluate the Long-term Safety and Efficacy of Darvadstrocel in the Treatment of Complex Perianal Fistula in Subjects With Crohn's Disease Who Have Participated in ADMIRE II Study	III	Completed	Autoimmune/Inflammation	Crohn's Disease	Fistulizing; Remission; Treatment resistant	Crohn Disease; Fistula; Rectal Fistula	Trialtrove	Takeda/Takeda Oncology {Millennium}	Sponsor	Industry, Top 20 Pharma	Japan		Tokyo	103-8668	darvadstrocel			GI inflammatory/bowel disorders; Vulnerary	Biological > Cellular; Biological > Cellular > Cell origin > Allogeneic; Biological > Cellular > Cell type > Connective tissue cell > Adipocyte; Biological > Cellular > Cell type > Stem cell								To evaluate the long-term safety of a single dose of darvadstrocel in participants with Crohn's disease (CD) and complex perianal fistula by evaluation of adverse events (AEs), serious adverse events (SAEs), and adverse events of special interest (AESIs).	Adverse Events Ectopic pregnancy Fistula healing Safety and Tolerability Serious Adverse Events	Safety/Toxicity > Adverse Drug Reactions Efficacy > Clinical Failure Efficacy > Clinical Response Safety/Toxicity > Safety And Tolerability Safety/Toxicity > Serious Adverse Events	Primary Outcome Measures: Number of Participants With Adverse Events (AEs) [ Time Frame: (Week 52 of ADMIRE-CD II) investigational medicinal product (IMP) administration ] An AE is defined as any untoward medical occurrence in a clinical investigation participant administered a investigational medicinal product; it does not necessarily have to have a causal relationship with this treatment. An AE…	Clinical Remission Fistula healing Likert scale Magnetic Resonance Imaging Perianal Disease Activity Index	Efficacy > Disease Progression Efficacy > Clinical Response Efficacy > Patient Assessment Instruments Efficacy > Imaging Efficacy > Clinical Response	Secondary Outcome Measures: Percentage of Participants who Achieve Clinical Remission at Weeks 104 and 156 (After IMP Administration in ADMIRE-CD II Study) [ Time Frame: Baseline and Weeks 104 and 156 ] Clinical remission is defined as closure of all treated external fistula openings that were draining at baseline despite gentle finger compression. Percentage of Participants who Achieve Clinical …	2019-11-04	Actual	16.96	Actual	2021-04-03	Actual	36	Actual	2024-04-02	Actual			0.11	Actual
356288	IPAAF NCT04073472 TrialTroveID-356288	A Phase I Study of Allogeneic Bone Marrow Derived Mesenchymal Stem Cells for the Treatment of Ileal Anal Anastomosis and Ileal Pouch Fistulas in the Setting of Crohn's Disease of the Pouch	I	Terminated	Autoimmune/Inflammation	Crohn's Disease	Fistulizing; Treatment resistant	Crohn Disease; Fistula; Rectal Fistula	Trialtrove	The Cleveland Clinic {The Cleveland Clinic Foundation}	Sponsor	Academic					allogenic bone marrow derived mesenchymal stem cells	Not applicable		Miscellaneous	Biological > Cellular > Cell origin; Biological > Cellular > Cell type > Stem cell						TNF	Diagnostic; Predictive; Predisposing; Prognostic	To determine the safety and feasibility of using allogeneic bone marrow derived mesenchymal stem cells (MSCs) to treat people with an ileal pouch anal anastomosis (IPAA) who develop a fistula in the setting of Crohn's disease of the pouch.	Adverse Events Safety and Tolerability Vital signs	Safety/Toxicity > Adverse Drug Reactions Safety/Toxicity > Safety And Tolerability Safety/Toxicity > Serious Adverse Events	Primary Outcome Measures: Safety and Feasibility: Number Of Adverse Events [ Time Frame: Baseline, Drug administration Visit, Day 1, 1 week, 2 weeks, 1 month, 2 months, 3 month, 6 month, 12 month after each MSCs injection ] Evaluate the number of adverse event occurring during the trial (including clinically significant changes in physical examination, radiographic images, safety lab tests, vital…	Fistula healing Magnetic Resonance Imaging Partial response	Efficacy > Clinical Response Efficacy > Imaging Efficacy > Clinical Response/Remission	Secondary Outcome Measures: Radiographic Healing [ Time Frame: Baseline, 1 week, 2 weeks, 1 month, 2 months, 3 month, 6 month, 12 month after each 100% cessation of drainage on both clinical exam with deep palpation and per patient MSCs injection ] Number of Participants with: Complete Healing MRI with an absence of a fluid collection >2 cm in 3 of 3 dimensions, lack of edema, inflammation or sig…	2021-06-01	Anticipated	0.01	Anticipated	2021-06-01	Anticipated	12	Anticipated	2022-06-01	Anticipated
356000	TrialTroveID-356000	A Clinical Trial to Evaluate NC-301 in Patients with Systemic Scleroderma	I	Terminated	Autoimmune/Inflammation	Scleroderma	Systemic - unspecified subtype	Systemic Scleroderma	Trialtrove	Novumcella	Sponsor	Industry, all other pharma	Japan		Tokyo		NC-301, Novumcella		Not applicable	Dermatological; Antiarthritic, other	Biological > Cellular > Cell origin > Autologous; Biological > Cellular > Cell type > Connective tissue cell > Adipocyte; Biological > Cellular > Cell type > Stem cell								To evaluate NC-301 in patients with systemic Scleroderma.							2020-12-01	Anticipated
353113	TrialTroveID-353113	The Treatment of Perianal Fistulas by Allogenic Human Placenta Derived Mesenchymal Stem Cells Gel Matrix Transplantation in Crohn`s Disease	IV	Completed	Autoimmune/Inflammation	Crohn's Disease	Fistulizing	Crohn Disease	Trialtrove	(Other Hospital/Academic/Medical Center)	Sponsor	Academic					allogeneic stem cells	Not applicable		Antidiabetic; Anticancer, immunological; Cognition enhancer	Biological > Cellular > Cell origin; Biological > Cellular > Cell type > Stem cell								To assess the efficacy and safety of allogenic human placenta derived mesenchymal stem cells (hPDMSCs) gel matrix transplantation on perianal fistulas in patients with Crohn's disease (CD).	Fistula healing Magnetic Resonance Imaging	Efficacy > Clinical Response Efficacy > Imaging	The primary outcome, fistula healing, was confirmed by physical examination 6, 12 and 24 weeks later; fistula healing was defined as absence of discharge and less than 2 cm of fluid collection—the latter determined by magnetic resonance imaging at week 12 and 24.				2017-03-01	Actual	20.04	Actual	2018-11-01	Actual	6	Actual	2019-05-02	Actual	2019-05-20	Actual	0.5	Actual
348372	18-007216 NCT03929120 TrialTroveID-348372	A Phase I Study to Evaluate the Safety of Allogeneic Bone Marrow Derived Mesenchymal Stem Cells for Interstitial Lung Disease in Patients With Connective Tissue Disorders	I	Completed	Autoimmune/Inflammation	Antineutrophil Cytoplasmic Antibody (ANCA) Associated Vasculitis; Pulmonary Fibrosis	Comorbid condition; Idiopathic; Unspecified AAV (subtypes unnoted)	Connective Tissue Diseases; Idiopathic Pulmonary Fibrosis; Lung Diseases; Lung Diseases, Interstitial; Pulmonary Fibrosis	Trialtrove	Mayo Clinic	Sponsor	Academic					allogeneic mesenchymal stromal cells, unspecified	Not applicable		Miscellaneous	Biological > Cellular > Cell origin; Biological > Cellular > Cell type > Stem cell						GPT; ISYNA1; MTSS2; NELFCD; NLRC4; NOS2; VEGFA	Diagnostic; Predictive; Predisposing; Prognostic	To Evaluate the Safety of Allogeneic Bone Marrow Derived Mesenchymal Stem Cells for Interstitial Lung Disease in Patients With Connective Tissue Disorders. To assess the safety of the adding allogeneic bone marrow derived mesenchymal stem cells to conventional pharmacological treatment in CTD patients who developed ILD. We assesed. Chest CT without contrast were obtained 1 to 7 days pre-infusion …	Adverse Events	Safety/Toxicity > Adverse Drug Reactions	Primary Outcome Measures: Adverse Events [ Time Frame: 6 months ] Number of adverse events reported with infusion of each intravenous Mesenchymal Stem Cells (MSC) dose				2019-04-24	Actual	21.1	Actual	2021-01-25	Actual	6	Actual	2021-07-27	Actual	2023-11-02	Actual	0.47	Actual
347664	MSC-ROLE NCT03917797 Phase II Lupus MSC TrialTroveID-347664	Dose-response and Efficacy of Umbilical Cord-derived Mesenchymal Stromal Cells in Renal Systemic Lupus Erythematosus	II	Open	Autoimmune/Inflammation	Lupus	Nephritis; Severe	Glomerulonephritis; Lupus Erythematosus, Systemic; Lupus Nephritis; Systemic Lupus Erythematosus	Trialtrove	(Other Hospital/Academic/Medical Center)	Sponsor	Academic					umbilical cord mesenchymal stem cells, Cells for Cells		Unspecified	Cardiovascular; Antiarthritic, other	Biological > Cellular > Cell origin > Allogeneic; Biological > Cellular > Cell type > Stem cell	prednisone mycophenolate (oral), unspecified cyclophosphamide, unspecified methylprednisolone acetate, unspecified	Immunosuppressant; Corticosteroid agonist Immunosuppressant; Inosine monophosphate dehydrogenase inhibitor DNA inhibitor Corticosteroid agonist		Immunosuppressant; Anti-inflammatory Antiviral, other; Immunosuppressant Immunosuppressant Antiarthritic, other; Analgesic, other	Small molecule > Synthetic small molecule Small molecule > Synthetic small molecule Small molecule > Synthetic small molecule Small molecule > Synthetic small molecule	CCL2; CD4; CXCL10; NELFCD; POLR1G; SRI; TNF; TNFSF13B	Diagnostic; Predictive; Predisposing; Prognostic	To Assess the dose-response and Efficacy of Umbilical Cord-derived Mesenchymal Stromal Cells (MSCs) in Severe Renal Systemic Lupus Erythematosus (SLE).	Organ response	Efficacy > Clinical Response/Remission	Primary Outcome Measures : Achievement of Global Renal Response (GR) at Study Endpoint [ Time Frame: 12 months ] Proportion of Patients that achieve Complete (CR) or Partial (PR) Renal Response at Endpoint	Anti-dsDNA antibodies BILAG Complement levels Complete renal response Disease flares Glomerular Filtration Rate Partial Renal Response Physician's Global Assessment Safety and Tolerability SELENA-SLEDAI SLE responder index SLEDAI Systemic steroids Urine protein level	Efficacy > Inflammatory Assessment Efficacy > Patient Assessment Instruments Efficacy > Inflammatory Assessment Efficacy > Clinical Response Efficacy > Clinical Response Efficacy > Renal Measurements Efficacy > Clinical Response Efficacy > Patient Assessment Instruments Safety/Toxicity > Safety And Tolerability Efficacy > Patient Assessment Instruments Efficacy > Clinical Response Efficacy > Pati…	Secondary Outcome Measures : Achievement of Complete Renal Response (CR) at Study Endpoint [ Time Frame: 12 months ] Proportion of Patients that achieve CR criteria including: 1) Urinary Protein:Creatinine (UPC) ratio < 0.5; 2) estimated Glomerular Filtration Rate (GFR) = 120 ml/min/m2, or at least 80% of baseline; 3) urinalysis < 10 red blood cells (RBC) and no RBC casts per high power field; 4)…	2019-04-02	Actual	32	Anticipated	2021-12-01	Anticipated	36.03	Anticipated	2024-12-31	Anticipated			0.61	Anticipated
346814	EUCT number: 2024-514033-37-00 NCT03901235 TJT1707P1 TJT1707P1MSC TrialTroveID-346814	Treatment of Refractory Crohn's Disease Lesions by Local Injection of Mesenchymal Stem Cells	I/II	Open	Autoimmune/Inflammation	Crohn's Disease	Fistulizing; Severe; Treatment resistant	Crohn Disease	Trialtrove	University of Liege (Other Hospital/Academic/Medical Center)	Sponsor Collaborator	Academic Academic					mesenchymal stromal cells, unspecified	Not applicable		Cardiovascular; Antiarthritic, other	Biological > Cellular > Cell origin; Biological > Cellular > Cell type > Stem cell								To assess the efficacy of local injection of MSC on the healing of refractory intestinal and perianal lesions in Crohn disease.	Adverse Events Common Terminology Criteria for Adverse Events Fistula healing Magnetic Resonance Imaging Safety and Tolerability Serious Adverse Events Treatment Emergent Adverse Events Wound healing	Safety/Toxicity > Adverse Drug Reactions Safety/Toxicity > Adverse Drug Reactions Efficacy > Clinical Response Efficacy > Imaging Safety/Toxicity > Safety And Tolerability Safety/Toxicity > Serious Adverse Events Safety/Toxicity > Adverse Drug Reactions Efficacy > Clinical Response	Primary Outcomes: 1. Proportion of patients with deep ulcer healing [ Time Frame: Week 12 ] Complete deep ulcer healing is defined by the disappearance of the ulcer; partial healing is defined by a decrease in the depth or the diameter of the ulcer. 2. Proportion of patients with stricture healing [ Time Frame: Week 12 ] Complete stricture healing is defined by the ability to pass the ileocolonos…	Crohn's Disease Activity Index Quality of Life Safety and Tolerability	Efficacy > Clinical Response HEOR > Health-Related Quality Of Life Safety/Toxicity > Safety And Tolerability	Secondary Endpoint: The second co-primary endpoint is safety. Secondary Outcomes: 1. Evolution of clinical disease activity index [ Time Frame: week 0, 12 and 48 ] Assess disease activity in Crohn's disease over 7 days using the Crohn's disease activity index 2. Evolution of Short health scale (quality of life) [ Time Frame: week 0, 12 and 48 ] min : 0 - max : 10 (worse) 3. Evolution of the Leman…	2018-01-15	Actual	84.52	Anticipated	2025-01-29	Anticipated	11.04	Anticipated	2025-12-31	Anticipated			0.83	Anticipated
346710	#2018/10/11 NCT03899298 TrialTroveID-346710	Safety and Clinical Outcomes Study: Amniotic and Umbilical Cord Tissue Administration for Orthopedic, Neurologic, Urologic, Autoimmune, Renal, Cardiac and Pulmonary Conditions	I	Planned	Autoimmune/Inflammation; CNS	Chronic Obstructive Pulmonary Disease; Lupus; Osteoarthritis; Other Inflammatory Arthritis; Pulmonary Fibrosis; Rheumatoid Arthritis; CNS: Alzheimer's Disease; CNS: Parkinson's Disease	(N/A); Emphysema; Healthy subjects; Non-motor symptoms/comorbidities; Other comorbidity; Psoriatic arthritis; Symptom relief; Unspecified	Alzheimer Disease; Arthritis; Arthritis, Rheumatoid; Autoimmune Diseases; Cardiomyopathies; Disease; Emphysema; Erectile Dysfunction; Kidney Diseases; Musculoskeletal Diseases; Nervous System Diseases; Osteoarthritis; Parkinson Disease; Peripheral Nervous System Diseases; Psoriatic Arthritis; Pulmonary Disease, Chronic Obstructive; Pulmonary Fibrosis; Renal Insufficiency; Rheumatoid Arthritis; Sy…	Trialtrove	(Other Hospital/Academic/Medical Center)	Sponsor	Academic					amniotic and umbilical cord tissue procedure	Not applicable		Miscellaneous	Biological > Cellular > Cell origin; Biological > Cellular > Cell type > Stem cell								To determine the safety and efficacy of Amniotic and Umbilical Cord Tissue for the treatment of the following condition categories: Orthopedic, Neurologic, Urologic, Autoimmune, Renal, Cardiac and Pulmonary Conditions.	Mini Mental State Examination Oswestry Disability Index Quality of Life WOMAC osteoarthritis index	Efficacy > Patient Assessment Instruments Efficacy > Patient Assessment Instruments (Patient Reported Outcomes) HEOR > Health-Related Quality Of Life Efficacy > Symptom Assessment (Patient Reported Outcomes)	Disabilities of Arm, Shoulder, Hand Questionnaire (DASH) Time Frame: Follow up time-frames will measure changes occurring from baseline post procedure at 1 month, 3 months, 6 months, 9 months, 12 months, 18 months, 24 months, 36 months, 48 months, 60 months, 72 months, 84 months, 96 months, 108 months and 120 months. Sexual Health Inventory for Men Questionnaire (SHIM) Time Frame: Follow up time-…				2019-09-01	Anticipated							2024-03-20	Anticipated
342289	BXU001-RA NCT03828344 TrialTroveID-342289	A Phase 1 Randomized, Placebo-Controlled, Double-Blind Study of the Safety and Tolerability of a Single Intravenous Infusion of BX-U001, a Human Umbilical Cord Tissue Derived Mesenchymal Stem Cell Product, for Refractory Rheumatoid Arthritis	I	Planned	Autoimmune/Inflammation	Rheumatoid Arthritis	Biologic resistant; DMARD resistant; Moderate; Severe; Treatment resistant	Arthritis; Arthritis, Rheumatoid; Rheumatoid Arthritis	Trialtrove	Baylx	Sponsor	Industry, all other pharma	United States	CA	Irvine	92618	BX-U001	Not applicable	Not applicable	GI inflammatory/bowel disorders; Hepatoprotective; Antiarthritic, immunological; Multiple sclerosis treatment; Neurological; Neuroprotective; Respiratory	Biological > Cellular > Cell origin > Allogeneic; Biological > Cellular > Cell type > Stem cell > Mesenchymal stem cell						CRP; CRYGD	Diagnostic; Predictive; Predisposing; Prognostic	To evaluate safety and biological effects of allogeneic fresh human umbilical cord tissue-derived mesenchymal stem cell product BX-U001, given by intravenous (IV) infusion, to rheumatoid arthritis (RA) patients with moderate to severe disease activity, who are not well controlled by their current treatments	Adverse Events Safety and Tolerability Serious Adverse Events	Safety/Toxicity > Adverse Drug Reactions Safety/Toxicity > Safety And Tolerability Safety/Toxicity > Serious Adverse Events	Primary Outcome Measures : Frequency of Adverse Events (AE) and Serious Adverse Events (SAE) [ Time Frame: 12 months after infusion ] Total number and rate of AEs and SAEs, related and non-related with BX-U001 infusion will be recorded as a measure of tolerability and safety.	ACR20 ACR50 ACR70 C reactive protein Clinical Global Impression Complete response DAS28-CRP DAS28 Erythrocyte Sedimentation Rate Health Assessment Questionnaire Disability Index Health Assessment Questionnaire Low Disease Activity Physician's Global Assessment Rheumatoid factor test Simplified Disease Activity Index Visual Analog Scale for Pain	Efficacy > Patient Assessment Instruments Efficacy > Patient Assessment Instruments Efficacy > Patient Assessment Instruments Efficacy > Inflammatory Assessment Efficacy > Patient Assessment Instruments Efficacy > Clinical Response/Remission Efficacy > Clinical Response Efficacy > Clinical Response Efficacy > Inflammatory Assessment HEOR > Health-Related Quality Of Life (Patient Reported Outcomes…	Secondary Outcome Measures : Percentage of participants achieving ACR20 from Baseline at Week 12 and Week 24 [ Time Frame: 12 weeks and 24 weeks after infusion ] The ACR20 is a composite measure defined as both improvement of 20% in the number of tender and number of swollen joints, and a 20% improvement in three of the following five criteria: patient global assessment, physician global assessme…	2024-12-01	Anticipated			2024-12-31	Anticipated	12	Anticipated	2025-12-31	Anticipated
340464	2014ZX09508002 NCT03798028 TrialTroveID-340464	The Effects and Safety of Mesenchymal Stem Cells in the Treatment of Moderate/Severe Rheumatoid Arthritis, a Multicenter Randomized Controlled Clinical Study	II	Completed	Autoimmune/Inflammation	Rheumatoid Arthritis	Moderate; Severe; Treatment resistant	Arthritis; Arthritis, Rheumatoid; Rheumatoid Arthritis	Trialtrove	(Other Hospital/Academic/Medical Center)	Sponsor	Academic					mesenchymal stem cells, Therapeutic Solutions Intl	Not applicable	Not applicable	Antipsychotic; Cognition enhancer; Neuroprotective; COPD treatment; Respiratory	Biological > Cellular > Cell origin > Allogeneic; Biological > Cellular > Cell type > Stem cell > Mesenchymal stem cell								To evaluate the safety and therapeutic effects of single-dose human umbilical cord blood mesenchymal stem cells (UC-MSCs) on the adult patients with moderate/severe Rheumatoid Arthritis.	Change in FVC DLCO Hemoglobin	Efficacy > Respiratory Function Efficacy > Respiratory Function Safety/Toxicity > Laboratory Measurements	Primary Outcome Measures : Improvement rate of blood routine hemoglobin (HGB) compared to baseline. [ Time Frame: 24 weeks ] The HGB increases by 10g compared to the baseline is considered improvement. Improvement rate of forced vital capacity (FVC) and/or carbon monoxide diffusing capacity (DLCO) compared to baseline. [ Time Frame: 24 weeks ] FVC increases by 0.5% and DLCO increases by 10% compa…	6-minute walk test ACR20 ACR50 ACR70 Change in FVC Clinical Remission Complete response DLCO Hemoglobin Leukocyte count Platelet count Walking capacity	Efficacy > Patient Assessment Instruments Efficacy > Patient Assessment Instruments Efficacy > Patient Assessment Instruments Efficacy > Patient Assessment Instruments Efficacy > Respiratory Function Efficacy > Disease Progression Efficacy > Clinical Response/Remission Efficacy > Respiratory Function Safety/Toxicity > Laboratory Measurements Safety/Toxicity > Blood Measures Safety/Toxicity > Adve…	Secondary Outcome Measures : The remission rates of American College of Rheumatology (ACR) 20, ACR 50 and ACR 70. [ Time Frame: 12 weeks and 24 weeks ] The patients achieves 20%, 50%, or 70% remission according to American College of Rheumatology (ACR) criteria. White blood cell count and platelet count improved compared to the baseline. [ Time Frame: 12 weeks and 24 weeks ] White blood cell coun…	2017-12-26	Actual	18.17	Anticipated	2019-07-02	Anticipated	6	Anticipated	2019-12-31	Anticipated			13.76	Anticipated
340156	ChiCTR1800020171 TrialTroveID-340156	A phase I clinical trial for umbilical cord mesenchymal stem cells in the treatment of refractory systemic sclerosis	I	Planned	Autoimmune/Inflammation	Scleroderma	Systemic - cutaneous symptoms; Systemic - pulmonary symptoms; Systemic - unspecified subtype; Systemic - vascular symptoms	Systemic Scleroderma	Trialtrove	(Other Hospital/Academic/Medical Center)	Sponsor	Academic					umbilical-cord mesenchymal stem cells, unspecified	Not applicable		Symptomatic antidiabetic; Ophthalmological, other	Biological > Cellular > Cell origin; Biological > Cellular > Cell type > Stem cell								To evaluate the efficacy and safety of umbilical cord-derived mesenchymal stem cells in the treatment of refractory systemic sclerosis. To screen out the optimal dose of UC-MSCs for the treatment of refractory systemic sclerosis.	Epidermal thickness Pulmonary function test Wound healing	Efficacy > Patient Assessment Instruments Efficacy > Patient Assessment Instruments Efficacy > Clinical Response	Primary Outcome Measures: Skin thickness, elasticity, temperature Immune indices Pulmonary function Ulcer area and healing time NVC Inflammation				2019-03-01	Anticipated							2021-12-07	Anticipated
338215	2018-MSC/CSU/PS NCT03765957 TrialTroveID-338215	Clinical Research on Treatment of Psoriasis by Human Umbilical Cord-derived Mesenchymal Stem Cells	I	Open	Autoimmune/Inflammation	Psoriasis	Moderate; Plaque psoriasis; Severe	Psoriasis	Trialtrove	(Other Hospital/Academic/Medical Center)	Sponsor	Academic					mesenchymal stem cells, Therapeutic Solutions Intl	Not applicable	Not applicable	Antipsychotic; Cognition enhancer; Neuroprotective; COPD treatment; Respiratory	Biological > Cellular > Cell origin > Allogeneic; Biological > Cellular > Cell type > Stem cell > Mesenchymal stem cell								To evaluate the effect and safety of treatment of psoriasis by human umbilical cord blood-derived mesenchymal stem cell	Change in PASI PASI75 Physician's Global Assessment	Efficacy > Clinical Response Efficacy > Clinical Response Efficacy > Patient Assessment Instruments	Primary Outcome Measures : Number of Participants Achieving Psoriasis Area and Severity Index =75% (PASI 75) Improvement [ Time Frame: Month 6 ] The PASI combines assessments of the extent of body-surface involvement in 4 anatomical regions (head, trunk, arms, and legs) and the severity of desquamation (scaling), erythema, and plaque induration/infiltration (thickness) in each region, yielding an…	Adverse Events Dermatology Life Quality Index	Safety/Toxicity > Adverse Drug Reactions HEOR > Health-Related Quality Of Life (Patient Reported Outcomes)	Secondary Outcome Measures : Change From Baseline in Dermatology Life Quality Index (DLQI) Total Score [ Time Frame: Baseline, Month 6 ] The DLQI is a simple, participant-administered, 10 question, validated, quality-of-life questionnaire that covers 6 domains: symptoms and feelings, daily activities, leisure, work and school, personal relationships, and treatment. Response categories include "no…	2019-02-20	Actual	11.33	Anticipated	2020-01-31	Anticipated	6	Anticipated	2020-07-31	Anticipated			1.06	Anticipated
337021	NCT03745417 S2018-11 TrialTroveID-337021	Efficacy and Safety of Expanded Umbilical Cord Mesenchymal Stem Cells On Patients With Moderate to Severe Psoriasis	I/II	Planned	Autoimmune/Inflammation	Psoriasis	Moderate; Plaque psoriasis; Severe	Drug-Related Side Effects and Adverse Reactions; Psoriasis	Trialtrove	(Other Hospital/Academic/Medical Center) Peking Union Medical College Hospital, CAMS	Sponsor Collaborator	Academic Academic					mesenchymal stem cells, Therapeutic Solutions Intl	Not applicable	Not applicable	Antipsychotic; Cognition enhancer; Neuroprotective; COPD treatment; Respiratory	Biological > Cellular > Cell origin > Allogeneic; Biological > Cellular > Cell type > Stem cell > Mesenchymal stem cell						CST3	Diagnostic; Predictive; Prognostic	To evaluate the efficacy and safety of Expanded Umbilical Cord Mesenchymal Stem Cells on patients with moderate to severe psoriasis.	Change in PASI	Efficacy > Clinical Response	Primary Outcome Measures : PASI score improvement rate [ Time Frame: 12 weeks (plus or minus 3 days) after treatment ] PASI score improvement rate = (PASI score before intervention - PASI score after intervention)/PASI score before intervention ×100%	Change in PASI Dermatology Life Quality Index PASI50 PASI75 Relapse Rate Visual Analog Scale Visual Analogue Scale for Pruritus	Efficacy > Clinical Response HEOR > Health-Related Quality Of Life (Patient Reported Outcomes) Efficacy > Clinical Response Efficacy > Clinical Response Efficacy > Clinical Response Efficacy > Symptom Assessment (Patient Reported Outcomes) Efficacy > Symptom Assessment (Patient Reported Outcomes)	Secondary Outcome Measures : Psoriasis Area and Severity Index(PASI) [ Time Frame: 12 weeks (plus or minus 3 days) after treatment ] The improvement in PASI score from baseline after treatment. PASI scores the average redness, thickness, and scaliness of the lesions (0-4 scale), weighted by the area of involvement. PASI scores range from 0 to 72. Relapse rate in treatment period / follow-up perio…	2021-08-31	Anticipated	8.9	Anticipated	2022-05-29	Anticipated	3	Anticipated	2022-08-28	Anticipated			0.56	Anticipated
336204	CS20AT04-SLE101 NCT04835883 TrialTroveID-336204	Open, single-group, 24-week investigator clinical trial to evaluate the efficacy and safety of CS20AT04 (mesenchymal stem cells from tissue-matched allogeneic allografts) in patients with lupus nephritis or lupus erythematosus	II	Open	Autoimmune/Inflammation	Lupus	Nephritis	Lupus Erythematosus, Systemic; Lupus Nephritis; Systemic Lupus Erythematosus	Trialtrove	(Other Hospital/Academic/Medical Center) (Other government agency) Corestem	Sponsor Collaborator Collaborator	Academic Government Industry, all other pharma	South Korea		Cheongju	361 270	CS-20-AT-04	Not applicable	Not applicable	Urological; Immunosuppressant	Biological > Cellular > Cell origin > Allogeneic; Biological > Cellular > Cell type > Bone marrow cell; Biological > Cellular > Cell type > Stem cell						POLR1G	Predisposing	To evaluate the efficacy and safety of CS20AT04 (mesenchymal stem cells from tissue-matched allogeneic allografts) in patients with lupus nephritis or lupus erythematosus.	Creatinine kinase level Glomerular Filtration Rate Hemoglobin Medication use Organ response Platelet count Systemic steroids Urine protein level	Safety/Toxicity > Laboratory Measurements Efficacy > Renal Measurements Safety/Toxicity > Laboratory Measurements Efficacy > Intervention Efficacy > Clinical Response/Remission Safety/Toxicity > Adverse Drug Reactions Efficacy > Clinical Response Efficacy > Laboratory Measurements	Primary Outcome Measures : Reduction of corticosteroid dose to = 7.5 mg/day of prednisone or equivalent [ Time Frame: 24 weeks ] The primary efficacy objective of this study is to assess the efficacy of CS20AT04, in combination with a 24-week corticosteroid taper regimen, as measured by: Reduction of corticosteroid dose to = 7.5 mg/day of prednisone or equivalent at Week 4 , and continued through…	BILAG Clinical Remission Complete response Creatinine kinase level Hemoglobin Leukocyte count Physician's Global Assessment Platelet count SLE responder index SLEDAI Systemic steroids Urinary sediment Urine protein level	Efficacy > Patient Assessment Instruments Efficacy > Disease Progression Efficacy > Clinical Response/Remission Safety/Toxicity > Laboratory Measurements Safety/Toxicity > Laboratory Measurements Safety/Toxicity > Blood Measures Efficacy > Patient Assessment Instruments Safety/Toxicity > Adverse Drug Reactions Efficacy > Clinical Response Efficacy > Patient Assessment Instruments Efficacy > Clini…	Secondary Outcome Measures : Proportion of subjects who achieve a prednisone dose of < or = 7.5mg/day or equivalent [ Time Frame: 12 weeks, 24 weeks ] Proportion of subjects who achieve a prednisone dose of < or = 7.5mg/day or equivalent by Week 12 and maintain this dose < or = 7.5mg/day prednisone or equivalent from Week 12 to 24 Proportion of subjects achieving Low Level Disease Activity State …	2019-09-26	Actual	19.35	Anticipated	2021-05-07	Anticipated	6	Anticipated	2021-11-05	Anticipated			0.52	Anticipated
334604	Darvadstrocel-3002 JapicCTI-184145 jRCT1080224084 NCT03706456 TrialTroveID-334604 U1111-1218-8079	A Phase 3, Multicenter, Open-Label, Uncontrolled Study to Evaluate the Efficacy and Safety of Cx601 in the Treatment of Complex Perianal Fistulas in Adult Patients With Crohn's Disease	III	Completed	Autoimmune/Inflammation	Crohn's Disease	Fistulizing; Remission; Treatment resistant	Crohn Disease; Fistula	Trialtrove	Takeda	Sponsor	Industry, Top 20 Pharma	Japan		Tokyo	103-8668	darvadstrocel			GI inflammatory/bowel disorders; Vulnerary	Biological > Cellular; Biological > Cellular > Cell origin > Allogeneic; Biological > Cellular > Cell type > Connective tissue cell > Adipocyte; Biological > Cellular > Cell type > Stem cell						albumin; GPT; NR5A2	Diagnostic; Predictive; Predisposing; Prognostic	To evaluate the efficacy of Darvadstrocel (Cx601) for the treatment of complex perianal fistulas in adult patients with Crohn's disease over 24 weeks. To report the results at Week (W) 156. During the 2-year follow-up period after W52, medical and surgical treatment for CD and CPF was given as needed, and subjects were assessed every 6 months.	Fistula healing Magnetic Resonance Imaging	Efficacy > Clinical Response Efficacy > Imaging	Primary Outcome Measures : Percentage of Participants With Combined Remission of Perianal Fistulising Crohn's Disease (CD) at Week 24 [ Time Frame: Week 24 ] Combined remission of perianal fistulising CD is defined as the clinically confirmed closure of all treated external openings that were draining at Screening despite gentle finger compression, and absence of collections >2 cm in the treated …	Abdominal pain Clinical Remission Crohn's Disease Activity Index Fistula healing Hematocrit level Magnetic Resonance Imaging Perianal Disease Activity Index Safety and Tolerability Time to relapse Time to Remission	Efficacy > Symptom Assessment Efficacy > Disease Progression Efficacy > Clinical Response Efficacy > Clinical Response Efficacy > Blood Measures Efficacy > Imaging Efficacy > Clinical Response Safety/Toxicity > Safety And Tolerability Efficacy > Clinical Response Efficacy > Disease Progression	Secondary Outcome Measures : Percentage of Participants With Clinical Remission of Perianal Fistulising CD at Week 24 [ Time Frame: Week 24 ] Clinical remission of perianal fistulising CD is defined as the clinically confirmed closure of all treated external openings that were draining at Screening despite gentle finger compression at Week 24 Visit. In case of missing values, LOCF method was appl…	2019-03-06	Actual	11.89	Actual	2020-03-02	Actual	4.6	Actual	2020-07-20	Actual	2021-10-07	Actual	0.21	Actual
333855	HB-adMSCs HBRA01 NCT03691909 TrialTroveID-333855	A Phase 1/2a Clinical Trial to Assess Safety of a Single IV Infusion of Autologous Adipose-derived Mesenchymal Stem Cells in Adults With Active Rheumatoid Arthritis	I/II	Completed	Autoimmune/Inflammation	Rheumatoid Arthritis	Moderate; Severe; Treatment naive	Arthritis; Arthritis, Rheumatoid; Rheumatoid Arthritis	Trialtrove	Hope Biosciences	Sponsor	Industry, all other pharma	United States	CA	Irvine		autologous adipose-derived mesenchymal stem cells, Hope Biosciences	Toll-like receptor (TLR) antagonist; Angiogenesis stimulant; Collagen stimulant		Anticancer, other; Immunostimulant, other; Anti-inflammatory; Antiarthritic, other; Antiparkinsonian; Cognition enhancer; Multiple sclerosis treatment; Neurological; Neuroprotective	Biological > Cellular; Biological > Cellular > Cell origin > Autologous; Biological > Cellular > Cell type > Stem cell > Mesenchymal stem cell						CRP; IL6; TNF	Diagnostic; Predictive; Predisposing; Prognostic	To determine the Safety and Efficacy of Hope Biosciences Autologous Mesenchymal Stem Cell Therapy (HB-adMSCs) for the Treatment of Rheumatoid Arthritis (HB-adMSCs) To evaluate the safety profile of a single IV infusion of HB-adMSCs in subjects with clinical diagnosis of RA. To evaluate the ability of HB-adMSCs to alter RA-related inflammation via measuring levels of Tumor Necrosis Factor alpha (T…	Adverse Events Serious Adverse Events	Safety/Toxicity > Adverse Drug Reactions Safety/Toxicity > Serious Adverse Events	Primary Outcome Measures : Total Number of Adverse Events and Serious Adverse Events [ Time Frame: 12 months ] Total number of Adverse Events and Serious Adverse Events across all subjects over 12 months.	C reactive protein	Efficacy > Inflammatory Assessment	Secondary Outcome Measures : The Effect of Single Injection of HB-adMSCs on TNF-a in Patients With Acute RA [ Time Frame: 12 months ] Efficacy is a secondary endpoint for this study and will be assessed by comparing the levels of Tumor Necrosis factor (TNF-a) (pg/mL) measured during trial. The Effect of Single Injection of HB-adMSCs on IL-6 in Patients With Acute RA [ Time Frame: 12 months ] Effi…	2018-09-25	Actual	7.89	Actual	2019-05-23	Actual	14.85	Actual	2020-08-17	Actual	2022-03-07	Actual	1.9	Actual
333705	ChiCTR1800018338 TrialTroveID-333705	A Clinical Trial for Human Gingiva Mesenchymal Stem Cells in the Treatment of Rheumatoid Arthritis	I	Terminated	Autoimmune/Inflammation	Rheumatoid Arthritis	Moderate; Severe	Arthritis, Rheumatoid; Rheumatoid Arthritis	Trialtrove	(Other Hospital/Academic/Medical Center) (Other government agency)	Sponsor Sponsor	Academic Government					human gingiva mesenchymal stem cells	Not applicable		Musculoskeletal	Biological > Cellular > Cell origin; Biological > Cellular > Cell type > Stem cell	methotrexate (IV)	Immunosuppressant; Dihydrofolate reductase inhibitor; Thymidylate synthase inhibitor	dihydrofolate reductase; thymidylate synthetase	Anticancer, antimetabolite; Antipsoriasis; Antiarthritic, immunological	Small molecule > Synthetic small molecule	GPT	Predisposing; Prognostic	To evaluate the safety and efficacy of gingival mesenchymal stem cells in the treatment of rheumatoid arthritis and To explore the regulatory function and possible mechanism of gingival stromal cells on rheumatoid arthritis.	ACR20	Efficacy > Patient Assessment Instruments	Primary Outcome: ACR20 percentage of patients in 24 weeks posttreatment interview	ACR20 ACR50 ACR70 DAS28 Liver function	Efficacy > Patient Assessment Instruments Efficacy > Patient Assessment Instruments Efficacy > Patient Assessment Instruments Efficacy > Clinical Response Safety/Toxicity > Laboratory Measurements	Secondary Outcome: Response Rate of ACR50 and ACR 70 in 24 weeks posttreatment interview Changes in the duration of morning stiffness relative to baseline values and percentage changes at all time points, Measure time point of outcome: All time points Changes in the ACR core indicators relative to baseline values and percentage changes at all time points ACR20, ACR50 and ACR70 response rates for …	2019-01-01	Anticipated	23.98	Anticipated	2020-12-31	Anticipated	6	Anticipated	2021-07-01	Anticipated			10.26	Anticipated
332525	ACTRN12618001309279 TrialTroveID-332525	Evaluation of Safety and Efficacy in Patients With Systemic Lupus Erythematosus by Transplantation of Umbilical Cord Derived Mesenchymal Stem Cells	II	Terminated	Autoimmune/Inflammation	Lupus	Moderate; Severe	Systemic Lupus Erythematosus	Trialtrove	(Other Hospital/Academic/Medical Center)	Sponsor	Academic					allogeneic stem cells	Not applicable		Antidiabetic; Anticancer, immunological; Cognition enhancer	Biological > Cellular > Cell origin; Biological > Cellular > Cell type > Stem cell	methylprednisolone (IV), unspecified prednisolone, unspecified mycophenolate mofetil, unspecified cyclophosphamide (IV), unspecified	Arachidonic acid inhibitor; Glucocorticoid agonist Arachidonic acid inhibitor; Immunosuppressant; Glucocorticoid agonist Immunosuppressant; Inosine monophosphate dehydrogenase inhibitor DNA inhibitor		Anticancer, other Anti-inflammatory; Analgesic, other Immunosuppressant Immunosuppressant	Small molecule > Synthetic small molecule Small molecule > Synthetic small molecule Small molecule > Synthetic small molecule Small molecule > Synthetic small molecule			To evaluate the safety of mesenchymal stem cells (MSCs) for the treatment of adult patients with moderate to severely active systemic lupus erythematosus.	Common Terminology Criteria for Adverse Events Complement levels Safety and Tolerability	Safety/Toxicity > Adverse Drug Reactions Efficacy > Inflammatory Assessment Safety/Toxicity > Safety And Tolerability	Primary outcome [1]: To evaluate the safety of mesenchymal stem cells (MSCs) for the treatment of SLE , Toxicity of allogeneic MSC injection according to CTCAE. Immediate tolerance as assessed after the first allogeneic MSC injection, according to standards CTCAE side effects. An injection will be considered as not tolerated for any toxicity criteria above grade greater than or equal to 3. Timepo…	Anti-dsDNA antibodies C reactive protein Erythrocyte Sedimentation Rate	Efficacy > Inflammatory Assessment Efficacy > Inflammatory Assessment Efficacy > Inflammatory Assessment	Secondary outcome [1]: Erythrocyte sedimentation rate. The change of inflammation is evaluated by erythrocyte sedimentation rate. Timepoint [1]: Post cell transplantation: 1, 3, 6,12 months. Secondary outcome [2]: C-reactive protein change in SLE patients will be assessed using peripheral blood assay. Timepoint [2] Post cell transplantation: 1, 3, 6,12 months Secondary outcome [3]: Lupus serology…	2019-01-01	Anticipated					12	Anticipated
330425	NCT03630211 PRO18050360 STUDY19050297 TrialTroveID-330425	Autologous Stem Cell Transplantation With CD34-Selected Peripheral Blood Stem Cells (PBSC) in Patients With Treatment Resistant Systemic Sclerosis (SSc)	II	Open	Autoimmune/Inflammation	Pulmonary Fibrosis; Scleroderma	Comorbid condition; Systemic - cutaneous symptoms; Systemic - pulmonary symptoms; Systemic - unspecified subtype	Hypertension; Hypertension, Pulmonary; Lung Diseases; Lung Diseases, Interstitial; Pulmonary Fibrosis; Scleroderma, Diffuse; Scleroderma, Systemic; Sclerosis; Systemic Scleroderma	Trialtrove	University of Pittsburgh	Sponsor	Academic					mesna thiotepa autologous CD34+ stem cells, unspecified alemtuzumab filgrastim rituximab cyclophosphamide, unspecified	Unidentified pharmacological activity Microtubule inhibitor; DNA inhibitor Not applicable Immunosuppressant; CD52 antagonist Granulocyte colony stimulating factor agonist CD71 antagonist; CD20 antagonist DNA inhibitor	Unspecified CD52 molecule colony stimulating factor 3 receptor membrane spanning 4-domains A1	Radio/chemoprotective Anticancer, other; Haematological; Immunosuppressant Miscellaneous Anticancer, immunological; Haematological; Immunosuppressant; Antiarthritic, immunological; Multiple sclerosis treatment Antiviral, anti-HIV; Radio/chemoprotective; Haematological; Cytokine Anticancer, immunological; Antithrombotic, other; Haematological; Dermatological; Urological; Immunological, unspecified…	Small molecule > Synthetic small molecule Small molecule > Synthetic small molecule Biological > Cellular > Cell origin; Biological > Cellular > Cell type > Stem cell Biological > Protein > Antibody > Humanized monoclonal antibody; Biological > Protein > Antibody > Monoclonal antibody, other Biological > Protein > Recombinant protein > Recombinant growth factor Biological > Protein > Antibody > C…						CD34; CPB1; DMP1; IL2RA; IL7R; ISG20; NELFCD; P4HB; PSMD11; RPS9; TPT1	Diagnostic; Predictive; Predisposing; Prognostic	To determine whether a regimen of high-dose immunoablative therapy will demonstrate safety that is consistent or improved with other published regimens in systemic sclerosis (SSc) patients, while maintaining a treatment effect. To evaluate if this mechanistic study will yield biomarkers that may herald disease recurrence or progression following alterations in the recovery of immune cells in the …	Cardiac Telemetry Change in oxygen saturation Congestive heart failure DLCO Ejection fraction (safety) Event-free survival Need for dialysis Patient survival Safety and Tolerability Supplemental oxygen Treatment related mortality	Safety/Toxicity > Cardiac Measures/Events Efficacy > Respiratory Function Safety/Toxicity > Major Adverse Cardiovascular Events Efficacy > Respiratory Function Safety/Toxicity > Cardiac Measures/Events Efficacy > Survival Efficacy > Clinical Failure Efficacy > Clinical Response Safety/Toxicity > Safety And Tolerability Efficacy > Intervention Safety/Toxicity > Serious Adverse Events	Primary objectives: To determine the safety and treatment effect of high-dose immunoablative therapy followed by transplantation of CD34+ positively selected peripheral blood stem cells (PBSC) for systemic scleroderma (SSc) patients using a regimen designed to maximize patient safety while also aiming to eradicate autoreactive clones responsible for the disease. Safety will be determined by monit…	Cardiac Telemetry Change in FVC Creatinine kinase level DLCO Ejection fraction (safety) Magnetic Resonance Imaging modified Rodnan skin score Pulmonary function test Quality of Life Reticulocyte count Scleroderma Health Assessment Questionnaire Scleroderma Skin Patient Reported Outcome SF-36	Safety/Toxicity > Cardiac Measures/Events Efficacy > Respiratory Function Safety/Toxicity > Laboratory Measurements Efficacy > Respiratory Function Safety/Toxicity > Cardiac Measures/Events Efficacy > Imaging Efficacy > Patient Assessment Instruments Efficacy > Patient Assessment Instruments HEOR > Health-Related Quality Of Life Safety/Toxicity > Patient Assessment Instruments HEOR > Health-Relat…	Secondary objectives: To assess cutaneous disease response to high dose immunosuppressive therapy (HDIT) by comparing pre- and post-transplant measurements of the modified Rodnan skin score (mRSS). To assess pulmonary disease response by longitudinally tracking FVC (pulmonary function test) and DLCO (diffusing capacity of the lung for carbon monoxide) yearly up to 36 months post-HSCT. To evaluate…	2018-07-31	Actual	48.09	Anticipated	2022-08-02	Anticipated	36	Anticipated	2025-08-01	Anticipated			0.06	Anticipated
329864	K0202 NCT03618784 PureStem RA TrialTroveID-329864	A Multi-center, Randomized, Double-blind, Parallel, Placebo-controlled Phase I/2a Clinical Trial to Evaluate the Efficacy and Safety of FURESTEM-RA Inj. for Moderate to Severe Rheumatoid Arthritis	I/II	Completed	Autoimmune/Inflammation	Rheumatoid Arthritis	DMARD resistant; Moderate; Severe; Treatment resistant	Arthritis; Arthritis, Rheumatoid; Rheumatoid Arthritis	Trialtrove	KangStem	Sponsor	Industry, all other pharma	South Korea		Gwangmyeong		Furestem		Not applicable	GI inflammatory/bowel disorders; Antipruritic/inflamm, allergic; Antipsoriasis; Antiarthritic, other; Respiratory	Biological > Cellular > Cell origin > Allogeneic; Biological > Cellular > Cell type > Stem cell > Umbilical stem cell	leflunomide sulfasalazine, Pfizer hydroxychloroquine sulfate methotrexate, unspecified	Immunosuppressant; Platelet-derived growth factor receptor kinase inhibitor; Dihydroorotate dehydrogenase inhibitor Prostaglandin synthase inhibitor; Cyclooxygenase 1 inhibitor; Cyclooxygenase 2 inhibitor; Lipoxygenase inhibitor; TP receptor antagonist Immunosuppressant Immunosuppressant; Dihydrofolate reductase inhibitor; Thymidylate synthase inhibitor	dihydroorotate dehydrogenase (quinone) prostaglandin-endoperoxide synthase 1; prostaglandin-endoperoxide synthase 2	Immunosuppressant; Antiarthritic, immunological GI inflammatory/bowel disorders; Antiarthritic, other Immunosuppressant; Antidepressant Antiarthritic, immunological	Small molecule > Synthetic small molecule Reformulation > Oral reformulation > Enteric coated; Small molecule > Synthetic small molecule Small molecule > Synthetic small molecule Small molecule > Synthetic small molecule	CRP	Diagnostic; Predictive; Predisposing; Prognostic	To evaluate the efficacy and safety of FURESTEM-RA inj. for moderate to severe rheumatoid arthritis.	Adverse Events Safety and Tolerability	Safety/Toxicity > Adverse Drug Reactions Safety/Toxicity > Safety And Tolerability	Primary Outcome Measures: Safety of FURESTEM-RA Inj. - number of adverse events [ Time Frame: 4 weeks follow-up after treatment ] Evaluate the number of adverse events Safety of FURESTEM-RA Inj.	Clinical Disease Activity Index Health Assessment Questionnaire Medication use Visual Analog Scale	Efficacy > Clinical Response HEOR > Health-Related Quality Of Life (Patient Reported Outcomes) Efficacy > Intervention Efficacy > Symptom Assessment (Patient Reported Outcomes)	Secondary Outcome Measures: Efficacy as measured by ACR (American College of Rheumatology)20,50,70 reaction rate [ Time Frame: 16 weeks follow-up after treatment ] Efficacy as measured by EULAR (European League Against Rheumatism)reaction rate [ Time Frame: 16 weeks follow-up after treatment ] DAS range is from = 3.2 (inactive) , >3.2 but = 5.1(moderate), >5.1(very active) Efficacy as measured by…	2018-07-11	Actual	37.87	Actual	2021-09-05	Actual	1	Actual	2021-10-05	Actual	2021-12-01	Anticipated	0.12	Actual
328504	CAST DIAD.CAST.2018 NCT03593902 TrialTroveID-328504	Autologous Hematopoietic Stem Cell Transplant for Patients With Systemic Sclerosis and Cardiac Dysfunction	II/III	Terminated	Autoimmune/Inflammation	Scleroderma	Systemic - cutaneous symptoms; Systemic - diffuse; Systemic - limited (CREST); Systemic - pulmonary symptoms	CREST Syndrome; Scleroderma, Diffuse; Scleroderma, Systemic; Sclerosis; Systemic Scleroderma	Trialtrove	Northwestern University	Sponsor	Academic					autologous stem cell	Not applicable		Miscellaneous	Biological > Cellular > Cell origin; Biological > Cellular > Cell type > Stem cell	cyclophosphamide fludarabine (IV) mesna undisclosed - anti-thymocyte globulin immunoglobulin, ZLB filgrastim rituximab methylprednisolone (injectable)	Immunosuppressant; DNA inhibitor DNA synthesis inhibitor; Ribonucleoside diphosphate reductase inhibitor; DNA repair enzyme inhibitor Unidentified pharmacological activity Immunosuppressant Immunostimulant Granulocyte colony stimulating factor agonist CD71 antagonist; CD20 antagonist	ribonucleotide reductase catalytic subunit M1; ribonucleotide reductase regulatory subunit M2 Not applicable colony stimulating factor 3 receptor membrane spanning 4-domains A1	Anticancer, alkylating; Immunosuppressant Anticancer, antimetabolite Radio/chemoprotective Immunosuppressant Immunomodulator, anti-infective Antiviral, anti-HIV; Radio/chemoprotective; Haematological; Cytokine Anticancer, immunological; Antithrombotic, other; Haematological; Dermatological; Urological; Immunological, unspecified; Immunosuppressant; Anti-inflammatory; Antiarthritic, immunological;…	Small molecule > Synthetic small molecule Small molecule > Synthetic small molecule Small molecule > Synthetic small molecule Biological > Protein > Antibody > Non-monoclonal antibody; Small molecule > Synthetic small molecule Biological > Protein > Antibody > Non-monoclonal antibody Biological > Protein > Recombinant protein > Recombinant growth factor Biological > Protein > Antibody > Chimaeric…	CPB1; POLR1G	Predisposing; Prognostic	To treat systemic sclerosis (scleroderma) patients with an autologous stem cell transplant using a regimen of immune suppressant drugs and chemotherapy that is less toxic to heart. To assess the stopping of relapses and progression (worsening) of systemic sclerosis using Autologous Hematopoietic Stem Cell Transplant and regimen of immune suppressant drugs and chemotherapy	Change in FVC modified Rodnan skin score Pulmonary function test	Efficacy > Respiratory Function Efficacy > Patient Assessment Instruments Efficacy > Patient Assessment Instruments	Primary Outcome Measures : Change in skin score by mRSS [ Time Frame: 6 months, 1 year, 2 years, 3 years, 4 years, 5 years ] Defined by at least a 25% improvement (decline) in skin score by modified Rodnan skin score (mRSS) if skin score is greater than 14 on enrollment. If skin score is less than 14 on enrollment, improvement is defined by at least a 5% improvement on mRSS. Change in FVC on pulm…	Creatinine kinase level DLCO Ejection fraction (safety) mPAP Need for dialysis Pulmonary artery pressure Pulmonary function test Total Lung Capacity Treatment related mortality	Safety/Toxicity > Laboratory Measurements Efficacy > Respiratory Function Safety/Toxicity > Cardiac Measures/Events Efficacy > Hemodynamic Parameters Efficacy > Clinical Failure Efficacy > Pulmonary Pressure Measurements Efficacy > Patient Assessment Instruments Efficacy > Respiratory Function Safety/Toxicity > Serious Adverse Events	Secondary Outcome Measures : Treatment related mortality [ Time Frame: 5 years ] Treatment related mortality Survival [ Time Frame: 5 years ] Survival of participants Cardiac function, LVEF [ Time Frame: 6 months, 1 year, 2 years, 3 years, 4 years, 5 years ] Improvement in left ventricular ejection fraction (LVEF).) Cardiac function, RVEF [ Time Frame: 6 months, 1 year, 2 years, 3 years, 4 years,…	2018-05-17	Actual							2019-10-03	Actual
327635	2017001 NCT03580291 TrialTroveID-327635	A Randomized, Double-Blind, Parallel-Controlled, Multi-Center Study to Evaluate the Safety and Efficacy of Human Umbilical Cord Mesenchymal Stem Cells in Patients With Lupus Nephritis	II	Terminated	Autoimmune/Inflammation	Lupus	Nephritis	Lupus Nephritis; Nephritis; Systemic Lupus Erythematosus	Trialtrove	(Other Hospital/Academic/Medical Center)	Sponsor	Academic					umbilical-cord mesenchymal stem cells, unspecified dexamethasone, unspecified	Not applicable Glucocorticoid agonist		Symptomatic antidiabetic; Ophthalmological, other Anti-inflammatory	Biological > Cellular > Cell origin; Biological > Cellular > Cell type > Stem cell Small molecule > Synthetic small molecule	mycophenolate mofetil, unspecified	Immunosuppressant; Inosine monophosphate dehydrogenase inhibitor		Immunosuppressant	Small molecule > Synthetic small molecule	albumin; GPT	Diagnostic; Predictive; Predisposing; Prognostic	To Evaluate the Safety and Efficacy of Human Umbilical Cord Mesenchymal Stem Cells in Patients With Lupus Nephritis	Clinical Remission Complete response Partial response	Efficacy > Disease Progression Efficacy > Clinical Response/Remission Efficacy > Clinical Response/Remission	Primary Outcome Measures: Total remission rate [ Time Frame: weeks 24 ] Complete remission rate (CR) and partial remission rate (PR)	Anti-dsDNA antibodies BILAG Clinical Remission Common Terminology Criteria for Adverse Events Complement levels Complete response Creatinine kinase level Glomerular Filtration Rate Health Assessment Questionnaire Partial response Physician's Global Assessment SLEDAI Treatment Emergent Adverse Events Urine protein level	Efficacy > Inflammatory Assessment Efficacy > Patient Assessment Instruments Efficacy > Disease Progression Safety/Toxicity > Adverse Drug Reactions Efficacy > Inflammatory Assessment Efficacy > Clinical Response/Remission Safety/Toxicity > Laboratory Measurements Efficacy > Renal Measurements HEOR > Health-Related Quality Of Life (Patient Reported Outcomes) Efficacy > Clinical Response/Remission…	Secondary Outcome Measures: The time for subjects of the two groups to achieve PR and CR [ Time Frame: Baseline to weeks 24 ] Levels of 24-hour urinary protein [ Time Frame: Baseline, weeks 4, 8, 12, 16, 20, 24 ] Ratio of Urinary Protein / Creatinine [ Time Frame: Baseline, weeks 4, 8, 12, 16, 20, 24 ] Levels of serum albumin [ Time Frame: Baseline, weeks 4, 8, 12, 16, 20, 24 ] Levels of serum cr…	2018-08-01	Anticipated	28.03	Anticipated	2020-12-01	Anticipated	6	Anticipated	2021-06-01	Anticipated			8.21	Anticipated
327459	TrialTroveID-327459 UMIN000029841	Evaluation of amnion-derived mesenchymal stem cells for treatment-resistant moderate Crohn's disesase	I/II	Terminated	Autoimmune/Inflammation	Crohn's Disease	Moderate; Treatment resistant	Crohn Disease	Trialtrove	(Other Hospital/Academic/Medical Center) (Other government agency)	Sponsor Sponsor	Academic Government					amniotic membrane-derived mesenchymal stromal cells, unspecified	Not applicable		Miscellaneous	Biological > Cellular > Cell origin; Biological > Cellular > Cell type > Stem cell						TNF	Diagnostic; Predictive; Predisposing; Prognostic	To evaluate the safety and efficacy of intravenous administration of amnion-derived mesenchymal stem cells on treatment-resistant moderate Crohn's disease To investigate the safety and efficacy of AMSCs in patients with treatment-resistant CD.	Adverse Events	Safety/Toxicity > Adverse Drug Reactions	Adverse events related to acute infusion toxicity	Adverse Events Crohn's Disease Activity Index Inflammatory Bowel Disease Questionnaire Simple Endoscopic Score for Crohn's Disease	Safety/Toxicity > Adverse Drug Reactions Efficacy > Clinical Response HEOR > Health-Related Quality Of Life (Patient Reported Outcomes) Efficacy > Clinical Response	Adverse events in 52 weeks after first administration of MSCs. Defects of investigational products. CDAI, SESCD and IBDQ 4 weeks after first administration of MSCs and their time-course change up to 52 weeks. Infiltration of macrophages and neutrophils in the inflamed tissue. Serum levels of inflammatory markers (TNF-a, MCP-1, IL-1b, IL-10, MIF).	2017-11-01	Actual					24	Actual	2019-10-31	Anticipated
326481	EudraCT Number: 2017-001400-29 MSC-LES MSC-SLE NCT03562065 P150302 P150302J TrialTroveID-326481	Treatment of Refractory Systemic Lupus Erythematosus by Injection of Allogeneic Mesenchymal Stem Cells Derived From the Umbilical Cord	I/II	Open	Autoimmune/Inflammation	Lupus	Moderate; Severe; Treatment resistant	Lupus Erythematosus, Systemic; Systemic Lupus Erythematosus	Trialtrove	Assistance Publique - Hopitaux de Paris (Other Cooperative Group)	Sponsor Collaborator	Academic Cooperative Group					allogeneic stem cells	Not applicable		Antidiabetic; Anticancer, immunological; Cognition enhancer	Biological > Cellular > Cell origin; Biological > Cellular > Cell type > Stem cell						CD4; MS4A1; NR3C2; SRI	Diagnostic; Predictive; Predisposing; Prognostic	To asses the safety and efficacy of Allogeneic Mesenchymal Stem Cells Derived From the Umbilical Cord in Refractory Systemic Lupus Erythematosus by Injection. Analyze tolerance of administration of allogeneic MSCs.	Common Terminology Criteria for Adverse Events Systemic steroids	Safety/Toxicity > Adverse Drug Reactions Efficacy > Clinical Response	Primary Outcome Measures : Toxicity of allogeneic MSC injection according to CTCAE [ Time Frame: 10 days ] Immediate tolerance as assessed after the first allogeneic MSC injection, according to standards CTCAE side effects. An injection will be considered as not tolerated for any toxicity criteria above grade > or = 3. Primary Objective: To analyze the tolerance of the administration of allogenei…	BILAG Common Terminology Criteria for Adverse Events EQ-5D Partial response Quality of Life Safety and Tolerability SELENA-SLEDAI SF-36 SLE responder index SLEDAI Systemic steroids	Efficacy > Patient Assessment Instruments Safety/Toxicity > Adverse Drug Reactions HEOR > Health-Related Quality Of Life (Patient Reported Outcomes) Efficacy > Clinical Response/Remission HEOR > Health-Related Quality Of Life Safety/Toxicity > Safety And Tolerability Efficacy > Patient Assessment Instruments HEOR > Health-Related Quality Of Life (Patient Reported Outcomes) Efficacy > Clinical Res…	Secondary Objective: 1- Feasibility of the administration of allogeneic CSM in the treatment of refractory patients with refractory severe prior conventional treatments 2- Tolerance at more than three months after injection, taking into account the morbidity observed and the overall survival of patients with SLE treated up to 1 year after the procedure (with 1 year of follow-up after the end of t…	2019-09-11	Actual	44.32	Anticipated	2023-05-22	Anticipated	0.33	Anticipated	2023-06-01	Anticipated			0.23	Anticipated
321468	BMMSCproctitis EudraCT number: 2017-003524-75 L18.020 LUMC-MDLZ-MSCIBD03 MSC-P NL63157.000.17 NTR7205 TrialTroveID-321468	Allogeneic Bone Marrow Derived Mesenchymal Stromal Cells for the Treatment of Refractory Proctitis in Ulcerative Colitis.	II	Completed	Autoimmune/Inflammation	Ulcerative Colitis	Mild; Moderate; Remission; Treatment resistant	Colitis, Ulcerative; Inflammatory Bowel Diseases	Trialtrove	Leiden University Medical Center	Sponsor	Academic					allogeneic mesenchymal stromal cells, unspecified	Not applicable		Miscellaneous	Biological > Cellular > Cell origin; Biological > Cellular > Cell type > Stem cell						APOLD1; CCR7; CD4; CD8A; CRP; FCGR3A; IL3RA; TNF	Diagnostic; Predictive; Predisposing; Prognostic	To Assess the safety, tolerability and feasibility of endoscopic injected MSCs in the distal colon of patients with refractory proctitis after 6 weeks. To Determine the safety, feasibility and tolerability of endoscopically injected allogeneic bone marrow-derived MSCs (bmMSCs) in UP patients. Adverse events, full Mayo score, fecal calprotectin (FCP), histologic activity (Geboes score [GS]) and qu…	Adverse Events Safety and Tolerability Vital signs	Safety/Toxicity > Adverse Drug Reactions Safety/Toxicity > Safety And Tolerability Safety/Toxicity > Serious Adverse Events	Primary end point(s): Local MSC therapy in patients with UP will be found safe when no SAEs, related to endoscopic MSC therapy, are reported in the 14 patients treated with MSC therapy after 6 weeks. Evaluation of tolerability will be based upon AE monitoring, measurements of vital signs as well as the patient’s and investigator’s global judgment of tolerability. The therapy will be found tolerab…	C reactive protein Calprotectin Histological Remission Inflammatory Bowel Disease Questionnaire Mayo Score Quality of Life SF-36	Efficacy > Inflammatory Assessment Efficacy > Inflammatory Assessment Efficacy > Disease Progression HEOR > Health-Related Quality Of Life (Patient Reported Outcomes) Efficacy > Patient Assessment Instruments HEOR > Health-Related Quality Of Life HEOR > Health-Related Quality Of Life (Patient Reported Outcomes)	Secondary end points: At 2, 6 and 24 weeks 1. To assess changes in the Mayo Score (appendix C) before and after BMMSC treatment; as an indication of efficacy. At 2, 6, 12 and 24 weeks 2. To assess changes in patient-reported outcome measures (PROMs) using the mHealth index (appendix D) [71]. 3. To summarize the changes in serum c-reactive protein (CRP) and fecal calprotectin. At 6 and 24 weeks 4.…	2018-01-03	Anticipated	22.47	Anticipated	2019-11-18	Anticipated	1.51	Anticipated	2020-01-03	Anticipated	2021-05-27	Actual	0.58	Anticipated
320002	DalianMU_JL_002 NCT03458156 TrialTroveID-320002	Clinical Study of Umbilical Cord Mesenchymal Stem Cell Transplantation for Lupus Nephritis	IV	Completed	Autoimmune/Inflammation	Lupus	Nephritis; Severe	Lupus Nephritis; Nephritis; Systemic Lupus Erythematosus	Trialtrove	(Other Hospital/Academic/Medical Center)	Sponsor	Academic					mesenchymal stem cells, Therapeutic Solutions Intl	Not applicable	Not applicable	Antipsychotic; Cognition enhancer; Neuroprotective; COPD treatment; Respiratory	Biological > Cellular > Cell origin > Allogeneic; Biological > Cellular > Cell type > Stem cell > Mesenchymal stem cell						NFKBIZ		To investigate the safety and efficacy of umbilical cord mesenchymal stem cell transplantation in patients with systemic lupus erythematosus (SLE) and lupus nephritis (LN).	SLEDAI	Efficacy > Patient Assessment Instruments	Primary Outcome Measures : SLEDAI-2000 score [ Time Frame: changes of month 3, month 6, month 9 and month 12 after treatment ] The SLEDAI 2000 is a novel index that measures > or = 50% in each of the 24 descriptors of SLEDAI-2K and generates a total score reflecting disease activity overall.	BILAG Health Assessment Questionnaire Disability Index Health Assessment Questionnaire Mortality Visual Analog Scale	Efficacy > Patient Assessment Instruments HEOR > Health-Related Quality Of Life (Patient Reported Outcomes) HEOR > Health-Related Quality Of Life (Patient Reported Outcomes) Efficacy > Clinical Failure Efficacy > Symptom Assessment (Patient Reported Outcomes)	Secondary Outcome Measures : BILAG-2004 score [ Time Frame: changes of month 3, month 6, month 9 and month 12 after treatment ] The BILAG-2004 is a comprehensive composite clinical index that has been recently validated for the assessment of systemic lupus erythematosus (SLE) disease activity. This index is based on the Classic BILAG index and has many similarities with its predecessor: it is bas…	2017-01-01	Actual	19.98	Anticipated	2018-09-01	Anticipated	12	Anticipated	2019-09-30	Anticipated			1.5	Anticipated
318105	NCT03424629 TrialTroveID-318105	A Randomized, Positive Controlled Trial That Assess the Efficacy and Safety of Umbilical Cord-derived Mesenchymal Stem Cells in Moderate and Severe Plaque Psoriasis Patients	I	Terminated	Autoimmune/Inflammation	Psoriasis	Moderate; Plaque psoriasis; Severe	Psoriasis	Trialtrove	Tianjin Ever Union Biotechnology Co.	Sponsor	Industry, all other pharma	China				mesenchymal stem cells, Therapeutic Solutions Intl	Not applicable	Not applicable	Antipsychotic; Cognition enhancer; Neuroprotective; COPD treatment; Respiratory	Biological > Cellular > Cell origin > Allogeneic; Biological > Cellular > Cell type > Stem cell > Mesenchymal stem cell	methotrexate (oral)	Immunosuppressant; Dihydrofolate reductase inhibitor; Thymidylate synthase inhibitor	dihydrofolate reductase; thymidylate synthetase	Anticancer, antimetabolite; Antipsoriasis; Antiarthritic, immunological	Small molecule > Synthetic small molecule			To prove that UC-MSC is safe and effective. To assess the efficacy and sustainability of UC-MSCs in 52 weeks. To determine the safety of MSCs that a patient can tolerate without causing side effects.	PASI75 Physician's Global Assessment	Efficacy > Clinical Response Efficacy > Patient Assessment Instruments	Primary Outcome Measures: Proportion of subjects who have 75% or more reduction in [Psoriasis area-and-severity index score (PASI)] (PASI75) at week 20 [ Time Frame: Week 20 ] The proportion of subjects who have a reduction of 75% or more from baseline in the psoriasis area-and-severity index score (PASI 75) at week 20 Proportion of subjects who achieve a score of 0 or 1 on a 5-point Physician's …	Adverse Events Dermatology Life Quality Index PASI75 PASI90 Physician's Global Assessment Serious Adverse Events	Safety/Toxicity > Adverse Drug Reactions HEOR > Health-Related Quality Of Life (Patient Reported Outcomes) Efficacy > Clinical Response Efficacy > Clinical Response Efficacy > Patient Assessment Instruments Safety/Toxicity > Serious Adverse Events	Secondary Outcome Measures : Proportion of subjects who have 90% or more reduction in [Psoriasis area-and-severity index score (PASI)] (PASI90) at week 20 [ Time Frame: Week 20 ] The proportion of subjects who have a reduction of 90% or more from baseline in the psoriasis area-and-severity index score (PASI 90) at week 20 Proportion of subjects who have 75% or more reduction in [Psoriasis area-an…	2018-06-01	Anticipated							2018-09-30	Anticipated
317773	jRCTc071190041 TrialTroveID-317773 UMIN000028381	A single-arm, open-label, phase 2 study of autologous CD34+ stem cells-selected transplantation for severe systemic sclerosis	II	Closed	Autoimmune/Inflammation	Scleroderma	Systemic - cutaneous symptoms; Systemic - unspecified subtype	Systemic Scleroderma	Trialtrove	Japan Agency for Medical Research and Development	Sponsor	Government					autologous CD34+ stem cells, unspecified	Not applicable		Miscellaneous	Biological > Cellular > Cell origin; Biological > Cellular > Cell type > Stem cell	cyclophosphamide	Immunosuppressant; DNA inhibitor		Anticancer, alkylating; Immunosuppressant	Small molecule > Synthetic small molecule	CD34	Diagnostic; Predictive; Predisposing; Prognostic	To investigate the efficacy of autologous CD34+ stem cells-selected transplantation for severe systemic sclerosis End point: Efficacy	modified Rodnan skin score	Efficacy > Patient Assessment Instruments	Primary outcomes: The mean change in modified Rodnan skin score at 12 months after transplantation	Adverse Events Change in FVC Event-free survival	Safety/Toxicity > Adverse Drug Reactions Efficacy > Respiratory Function Efficacy > Survival	Secondary outcomes: The proportion of 25% improvement in skin score at 12 months The mean change in forced vital capacity at 12 months The mean change in serum KL-6 levels at 12 months Event-free survival Overall survival Incidence of adverse events	2017-09-19	Actual	58.38	Actual	2022-07-31	Actual	12	Anticipated	2023-07-31	Anticipated			0.21	Actual
317392	ChiCTR1800014623 TrialTroveID-317392	A prospective study on therapeutic effect of Mesenchymal stem cell on patients with primary Sjogren Syndrome	II	Completed	Autoimmune/Inflammation	Sjogren's Syndrome	Oral symptoms; Primary Sjogren's syndrome	Sjogren's Syndrome	Trialtrove	(Other Hospital/Academic/Medical Center)	Sponsor	Academic					hydroxychloroquine sulfate mesenchymal stem cells, unspecified	Immunosuppressant Stem cell growth factor agonist		Immunosuppressant; Antidepressant Miscellaneous	Small molecule > Synthetic small molecule Biological > Cellular > Cell origin; Biological > Cellular > Cell type > Stem cell								To investigate the therapeutic effect of mesenchymal stem cell on patients with primary Sjogren Syndrome, compared with conventional DMARD hydroxychloroquine, through evaluating disease activity in several ways: to evaluate - doses of MSCs - applicable population - clinical efficacy outcomes - Effects on cellular immunity and humoral immunity functions - potential clinical side effects and to pro…	Complement levels EULAR Sjogren's Syndrome Disease Activity Index Salivary Gland Function	Efficacy > Inflammatory Assessment Efficacy > Patient Assessment Instruments Efficacy > Clinical Response	Primary Outcome Measures: ESSDAI Immunoglobulin Complement C3, C4 Thrombocyte Leukocyte Pulmonary CT Salivary flow rate Type: Primary indicator			Secondary Outcome Measures: Antinuclear antibodies Type: Secondary indicator	2018-01-24	Actual							2020-12-31	Anticipated
315979	NCT03392311 S2016-04-02 TrialTroveID-315979	Efficacy and Safety of Expanded Allogeneic Adipose-derived Mesenchymal Stem Cells Plus Calpocitriol Ointment in Patients With Moderate to Severe Psoriasis	I/II	Completed	Autoimmune/Inflammation	Psoriasis	Moderate; Plaque psoriasis; Severe	Drug-Related Side Effects and Adverse Reactions; Psoriasis	Trialtrove	(Other Hospital/Academic/Medical Center)	Sponsor	Academic					calcipotriol allogeneic adipose derived stem cells, unspecified	Vitamin D agonist Not applicable	vitamin D receptor	Antipsoriasis Cardiostimulant	Small molecule > Synthetic small molecule Biological > Cellular > Cell origin; Biological > Cellular > Cell type > Stem cell						CST3	Diagnostic; Predictive; Prognostic	To evaluate the efficacy and safety of Adipose derived Mesenchymal Stem Cells (AD-MSCs) plus Calpocitriol Ointment with moderate to severe psoriasis.			Primary Outcome Measures: Improvement rate of PASI(Psoriasis Area and Severity Index) [ Time Frame: 12 weeks (plus or minus 3 days) after treatment ] The proportion of the improvement of PASI(Psoriasis Area and Severity Index) from baseline	Change in PASI Dermatology Life Quality Index PASI50 PASI75 Relapse Rate Visual Analog Scale Visual Analogue Scale for Pruritus	Efficacy > Clinical Response HEOR > Health-Related Quality Of Life (Patient Reported Outcomes) Efficacy > Clinical Response Efficacy > Clinical Response Efficacy > Clinical Response Efficacy > Symptom Assessment (Patient Reported Outcomes) Efficacy > Symptom Assessment (Patient Reported Outcomes)	Secondary Outcome Measures : PASI(Psoriasis Area and Severity Index) [ Time Frame: 12 weeks (plus or minus 3 days) after treatment ] The improvement in PASI score from baseline after treatment Relapse rate in treatment period / follow-up period [ Time Frame: During the treatment period of 12 weeks / follow-up period of 12 weeks after treatment period ] Relapse can be defined only for patients who…	2019-07-23	Actual							2019-10-23	Actual
312362	35769 ASTIClite EudraCT Number: 2017-002545-30 ISRCTN17160440 TrialTroveID-312362	Autologous Stem cell Transplantation In refractory Crohn's disease - Low Intensity Therapy Evaluation	III	Terminated	Autoimmune/Inflammation	Crohn's Disease	Treatment resistant	Crohn Disease	Trialtrove	(Other Hospital/Academic/Medical Center) (Other government agency)	Sponsor Sponsor	Academic Government					autologous stem cell	Not applicable		Miscellaneous	Biological > Cellular > Cell origin; Biological > Cellular > Cell type > Stem cell	filgrastim (IV) Thymoglobulin undisclosed - anti-thymocyte globulin undisclosed - FDA approved drug fludarabine prednisolone, unspecified methylprednisolone (tablet) cyclophosphamide (IV), unspecified granulocyte colony stimulating factor, unspecified	Granulocyte colony stimulating factor agonist T cell inhibitor Immunosuppressant Unidentified pharmacological activity DNA synthesis inhibitor; Ribonucleoside diphosphate reductase inhibitor; DNA repair enzyme inhibitor Arachidonic acid inhibitor; Immunosuppressant; Glucocorticoid agonist DNA inhibitor Granulocyte colony stimulating factor agonist	colony stimulating factor 3 receptor Not applicable ribonucleotide reductase catalytic subunit M1; ribonucleotide reductase regulatory subunit M2	Antiviral, anti-HIV; Radio/chemoprotective; Haematological; Cytokine Anticancer, immunological; Antianaemic; Dermatological; Immunosuppressant Immunosuppressant Miscellaneous Anticancer, antimetabolite Anti-inflammatory; Analgesic, other Immunosuppressant Radio/chemoprotective; Haematological; Cytokine	Biological > Protein > Recombinant protein > Recombinant growth factor Biological > Protein > Antibody > Non-monoclonal antibody Biological > Protein > Antibody > Non-monoclonal antibody; Small molecule > Synthetic small molecule Small molecule > Synthetic small molecule Small molecule > Synthetic small molecule Small molecule > Synthetic small molecule Small molecule > Synthetic small molecule S…	FKBP4; TNF	Diagnostic; Predictive; Predisposing; Prognostic	To assess the safety and effectiveness of stem cell transplantation using a reduced intensity regimen in patients with treatment resistant Crohn’s disease to current licensed treatments. To assess the long-term safety and efficacy in patients undergoing stem cell transplantation over a minimum of a further 4 years. To assess whether stem cell mobilisation with low dose cyclophosphamide 1g/m^2 and…	Mucosal healing Simple Endoscopic Score for Crohn's Disease	Efficacy > Clinical Response Efficacy > Clinical Response	Primary Objective: To assess whether autologous haematopoietic stem call transplantation (HSCT) with a low intensity treatment regimen (lite) is safe and effective in inducing regression of ileo-colonic ulceration in Crohn's Disease, where previous treatments have been unsuccessful, compared with standard care. Primary outcome measures: Regression of mucosal ulceration is assessed using the SES-C…	Abdominal pain Adverse Events Bowel Movement Frequency Clinical Remission Common Terminology Criteria for Adverse Events Crohn's Disease Activity Index Endoscopic remission EQ-5D-5L Harvey-Bradshaw index Inflammatory Bowel Disease Questionnaire Magnetic Resonance Imaging Mortality Quality of Life Safety and Tolerability Serious Adverse Events Simple Endoscopic Score for Crohn's Disease Systemic s…	Efficacy > Symptom Assessment Safety/Toxicity > Adverse Drug Reactions Efficacy > Clinical Response Efficacy > Disease Progression Safety/Toxicity > Adverse Drug Reactions Efficacy > Clinical Response Efficacy > Clinical Response HEOR > Health-Related Quality Of Life (Patient Reported Outcomes) Efficacy > Patient Assessment Instruments HEOR > Health-Related Quality Of Life (Patient Reported Outco…	Secondary objectives: 1. To assess the impact of HSCTlite on clinical disease activity, quality of life and adverse events compared to standard care. 2. To assess whether HSCTlite is a safe regimen for patients with refractory Crohn's Disease. 3. To assess the safety and efficacy of anti-TNF therapy in patients who demonstrate endoscopic disease recurrence at week 24 after HSCTlite. Exploratory o…	2018-03-15	Actual	32.53	Actual	2020-11-29	Actual	0	Actual	2020-11-29	Actual	2021-10-02	Actual	0.08	Actual
312159	931523 IRCT2015102824760N1 NCT03333681 TrialTroveID-312159	Evaluation of Mesenchymal Stem Cell Therapy Effects on the Cellular and Humoral Immune Responses and Additionally Study on the Effect of Chemokines in Homing of the Immune Cells in Refractory Rheumatoid Arthritis Patients	I	Completed	Autoimmune/Inflammation	Rheumatoid Arthritis	DMARD resistant; Treatment resistant	Arthritis; Arthritis, Rheumatoid; Rheumatoid Arthritis	Trialtrove	(Other Hospital/Academic/Medical Center)	Sponsor	Academic					autologous stem cell	Not applicable		Miscellaneous	Biological > Cellular > Cell origin; Biological > Cellular > Cell type > Stem cell	hydrocortisone dimenhydrinate, unspecified	Corticosteroid agonist Unidentified pharmacological activity		Anti-inflammatory Antiemetic	Small molecule > Synthetic small molecule Small molecule > Synthetic small molecule	CRP; CRYGD; FOXP3; GATA3; TNF	Diagnostic; Predictive; Predisposing; Prognostic	Evaluation of mesenchymal stem cell therapy effects on cellular and humoral immune response in refractory rheumatoid arthritis (RA) patients.	C reactive protein Erythrocyte Sedimentation Rate Rheumatoid factor test Visual Analog Scale	Efficacy > Inflammatory Assessment Efficacy > Inflammatory Assessment Efficacy > Inflammatory Assessment Efficacy > Symptom Assessment (Patient Reported Outcomes)	Primary Outcome Measures: Effect of mesenchymal stem cells therapy on the percentage of regulatory T cells [ Time Frame: At 0 and 6 months follow up ] Percentage change in regulatory T cells from baseline which is analysed by fluorescence-activated cell sorting (FACS) Main outcome measures (variables): Finding of mesenchymal stem cell therapy effects on the cellular and humoral immune responses a…			Secondary outcome measure 1 : Anaphylaxis Secondary outcome time point After IV infusion of MSCs Secondary outcome method of measurement Clinical manifestations, hypotension and hypoglycemia Secondary outcome measure 2 : Differentiation of MSCs to unwanted cells Secondary outcome time point After IV infusion of MSCs Secondary outcome method of measurement Clinical manifestations	2016-06-20	Actual	19.81	Actual	2018-02-13	Actual	6	Actual	2018-08-15	Actual			1.06	Actual
311894	NCT03828071 NJCT-1008 TrialTroveID-311894	Autologous Hematopoietic Stem Cell Transplantation for Refractory Lupus Nephritis.	II	Completed	Autoimmune/Inflammation	Lupus	Nephritis; Treatment resistant	Lupus Nephritis; Nephritis; Systemic Lupus Erythematosus	Trialtrove	(Other Hospital/Academic/Medical Center)	Sponsor	Academic					autologous stem cell	Not applicable		Miscellaneous	Biological > Cellular > Cell origin; Biological > Cellular > Cell type > Stem cell	cyclophosphamide undisclosed - anti-thymocyte globulin G-CSF, unspecified methylprednisolone (IV), unspecified	Immunosuppressant; DNA inhibitor Immunosuppressant Granulocyte colony stimulating factor agonist Arachidonic acid inhibitor; Glucocorticoid agonist		Anticancer, alkylating; Immunosuppressant Immunosuppressant Radio/chemoprotective; Haematological; Cytokine; Neurological Anticancer, other	Small molecule > Synthetic small molecule Biological > Protein > Antibody > Non-monoclonal antibody; Small molecule > Synthetic small molecule Biological > Protein > Recombinant protein > Recombinant growth factor Small molecule > Synthetic small molecule	albumin; CD34; GPT	Diagnostic; Predictive; Predisposing; Prognostic	To evaluate the long term efficacy, remission, survival and safety of autologous hematopoietic stem cell transplantation in patients with refractory lupus nephritis. To evaluate the efficiency and safety of the treatment of autologous hematopoietic stem cell transplantation (ASCT) for patients with refractory lupus nephritis (LN). All the complications were recorded for safety access.	Clinical Remission Complete response Creatinine kinase level Partial response Urinary sediment Urine protein level	Efficacy > Disease Progression Efficacy > Clinical Response/Remission Safety/Toxicity > Laboratory Measurements Efficacy > Clinical Response/Remission Efficacy > Disease Progression Efficacy > Laboratory Measurements	Primary Outcome Measures : Renal remission rate [ Time Frame: seven years ] The curative effect on the kidney was defined as follows: complete remission: proteinuria< 0.4 g/24 h, red blood cell (RBC) < 3/HP in urine sediment, serum albumin > 3.5g/dl and serum creatinine < 1.24 mg/dl; partial remission: 50% baseline < decrease of proteinuria < 3.5 g/24 h, serum albumin >30g/L and serum creatinine …	Need for dialysis Relapse Rate Treatment related mortality Urine protein level	Efficacy > Clinical Failure Efficacy > Clinical Response Safety/Toxicity > Serious Adverse Events Efficacy > Laboratory Measurements	Secondary Outcome Measures : renal survival [ Time Frame: seven years ] the time from treatment start to dialysis. treatment related mortality [ Time Frame: 3 months ] patients who dies in 3 months after treatment start. Secondary end points included the survival and relapse rate, changes in proteinuria, renal function and serology immunologic test.	2011-06-01	Actual	42.05	Actual					2015-01-01	Actual			0.52	Actual
310326	IBDUJCTC NCT03299413 TrialTroveID-310326	Ulcerative Colitis Stem Cell Therapy	I/II	Completed	Autoimmune/Inflammation	Ulcerative Colitis	(N/A)	Colitis, Ulcerative; Inflammatory Bowel Diseases; Intestinal Diseases	Trialtrove	(Other Hospital/Academic/Medical Center)	Sponsor	Academic					mesenchymal stem cells, Therapeutic Solutions Intl	Not applicable	Not applicable	Antipsychotic; Cognition enhancer; Neuroprotective; COPD treatment; Respiratory	Biological > Cellular > Cell origin > Allogeneic; Biological > Cellular > Cell type > Stem cell > Mesenchymal stem cell								To evaluate whether parentally injecting Mesenchymal stem cells (MSCs) to affected areas will have a positive impact through reducing or abolishing intestinal inflammation in part via inhibition of neutrophil Myeloperoxidase (MPOx) activity and whether inhibiting MPOx should modify disease progression as well as reduce colitis associated cancer risk.	Adverse Events Safety and Tolerability Treatment Emergent Adverse Events	Safety/Toxicity > Adverse Drug Reactions Safety/Toxicity > Safety And Tolerability Safety/Toxicity > Adverse Drug Reactions	Primary Outcome Measures: Incidence of Treatment-Emergent Adverse Events [Safety and Tolerability] [ Time Frame: 6 months ] Treatment adverse events are defined by any adverse event leading to hospitalization, organ failure or death	Mayo Score	Efficacy > Patient Assessment Instruments	Secondary Outcome Measures: Evaluation of the efficacy of the injected cells (Change from Baseline in partial mayo score) [ Time Frame: 3 months ] Remission will be considered if reaches 0 points and response if the score diminishes. Endoscopy will be performed at 0 and 12 weeks.	2017-06-05	Actual	22.11	Actual	2019-04-09	Actual	6.77	Anticipated	2019-11-30	Anticipated			0.9	Actual
310010	951404713 EUCT number:2024-514750-67-00 EudraCT number: 2017-000391-28 EudraCT Number: 2022-000243-80 MSV_LE NCT03673748 TerCel_006 TrialTroveID-310010	Phase II, Double-Blind, Placebo-Controlled Clinical Trial to Evaluate Safety and Efficacy of Mesenchymal Stem Cells (MSV-allo) in the Treatment of Lupus Nephritis	II	Open	Autoimmune/Inflammation	Lupus	Moderate; Nephritis; Severe; Treatment resistant	Lupus Nephritis; Nephritis; Systemic Lupus Erythematosus	Trialtrove	(Other Cooperative Group) (Other Hospital/Academic/Medical Center) Citospin	Sponsor Collaborator Collaborator	Cooperative Group Academic Industry, all other pharma	Spain		Valladolid	47011	MSV-allo	Unidentified pharmacological activity		Immunological, unspecified	Biological > Cellular > Cell origin; Biological > Cellular > Cell type > Stem cell	prednisone undisclosed - immunosuppressive drug	Immunosuppressant; Corticosteroid agonist Immunosuppressant		Immunosuppressant; Anti-inflammatory Immunosuppressant	Small molecule > Synthetic small molecule Small molecule > Synthetic small molecule	albumin; CD4; CUBN; NELFCD; POLR1G; SMS; SRI; TNF	Diagnostic; Predictive; Predisposing; Prognostic	To Evaluate The Efficacy And Safety Of A Single Infusion Of Allogenic Mesenchymal Stem Cells In Lupus Nephritis (Ln) Main objective of the trial: Safety and efficacy assessing of MSV-allo® compared to placebo to achieve complete or parcial lupus nephritis remision after the indution period	Complete renal response Complete response Glomerular Filtration Rate Partial Renal Response Partial response Urine protein level	Efficacy > Clinical Response Efficacy > Clinical Response/Remission Efficacy > Renal Measurements Efficacy > Clinical Response Efficacy > Clinical Response/Remission Efficacy > Laboratory Measurements	The primary objective is to evaluate the efficacy of MSCs in achieving a full or partial response in the treatment of LN during its induction period. Complete response criteria is: glomerular filtration rate > or = 60 ml/min/1,73m², or decline to baseline or ± 15% of baseline in those with glomerular filtration rate < 60 ml/min/1,73m², proteinuria < or = 0.5 g in 24 h, inactive sediment (< or = 5…	Adverse Events Anti-dsDNA antibodies BILAG Clinical Remission Complement levels Complete response Immunogenicity Lupus Quality of Life Questionnaire Partial response Physician's Global Assessment Quality of Life Safety and Tolerability SF-36 Systemic steroids Urine protein level Vital signs	Safety/Toxicity > Adverse Drug Reactions Efficacy > Inflammatory Assessment Efficacy > Patient Assessment Instruments Efficacy > Disease Progression Efficacy > Inflammatory Assessment Efficacy > Clinical Response/Remission Safety/Toxicity > Adverse Drug Reactions HEOR > Health-Related Quality Of Life (Patient Reported Outcomes) Efficacy > Clinical Response/Remission Efficacy > Patient Assessment …	Secondary objectives: 1.To calculate the time it takes to achieve partial/full response after MSCs infusion. 2.To time duration of the response. 3.To determine the efficacy of MSCs in reducing corticosteroid and immunosuppressant usage. 4.To evaluate the safety, tolerability and immunogenicity profiles of MSCs in SLE subjects. 5.To monitor the effect of MSCs on patient-reported outcomes. Explorat…	2022-12-27	Actual	24.13	Anticipated	2024-12-30	Anticipated	6.02	Anticipated	2025-07-31	Anticipated			0.83	Anticipated
309189	IRCT2016110630726N1 TrialTroveID-309189	Evaluation TH1 and TH17 immune response mechanisms involved in the pathogenesis of Crohn's disease, following intravenous injection of autologous mesenchymal stem cells in refractory Crohn's disease patients	I/II	Completed	Autoimmune/Inflammation	Crohn's Disease	Moderate; Severe; Treatment resistant	Crohn Disease	Trialtrove	(Other Hospital/Academic/Medical Center)	Sponsor	Academic					autologous stem cell	Not applicable		Miscellaneous	Biological > Cellular > Cell origin; Biological > Cellular > Cell type > Stem cell						CRP; IL10; IL4; NELFCD; TNF	Diagnostic; Predictive; Predisposing; Prognostic	To apply autologous bone marrow-derived Mesenchymal Stem Cells (MSCs) for refractory Crohn’s disease; then, determine immunomodulatory effects of MSCs into TH1 and TH17 immune responses, and in the treatment of refractory Crohn’s disease patients			Primary outcome measure 1 Interleukin 23 level Primary outcome time point Before intervention, Three months after intervention, six months after intervention Primary outcome method of measurement ELISA, Pg/ml Primary outcome measure 2 IFN-? level Primary outcome time point Before intervention, Three months after intervention, six months after intervention Primary outcome method of measurement ELI…	C reactive protein Crohn's Disease Activity Index	Efficacy > Inflammatory Assessment Efficacy > Clinical Response	Secondary outcome measure 1 CBC Secondary outcome time point Before intervention Secondary outcome method of measurement cells/L ? g/L ? fL (femtoliters)? pg (picograms) Secondary outcome measure 2 Liver enzymes Secondary outcome time point Before intervention Secondary outcome method of measurement U/L Secondary outcome measure 3 Stool Exam Secondary outcome time point Before intervention Second…	2017-05-22	Actual	16	Anticipated	2018-09-21	Anticipated	6	Anticipated	2019-03-22	Anticipated			1.06	Anticipated
308560	IRCT2016090729747N1 TrialTroveID-308560	Evaluating the Safety and Effect of Allogeneic Adipose Tissue-Derived Mesenchymal Stem Cell Transplantation on Development of Renal Function Indexes in Patients with Severe and Refractory Lupus Nephritis in Comparison to the Standard Treatment Protocol	I/II	Completed	Autoimmune/Inflammation	Lupus	Nephritis; Severe; Treatment resistant	Lupus Nephritis; Systemic Lupus Erythematosus	Trialtrove	(Other Hospital/Academic/Medical Center)	Sponsor	Academic					allogeneic adipose derived stem cells, unspecified	Not applicable		Cardiostimulant	Biological > Cellular > Cell origin; Biological > Cellular > Cell type > Stem cell								To determine safety and effects of allogeneic adipose-derived mesenchymal stem cell transplantation into patients with refractory lupus nephritis To evaluate renal remission, as well as possible side effects. The patients are evaluated before and after transplantation for clinical changes using the Systemic lupus erythematosus disease activity index and assessment renal function (Glomerular filtr…	Glomerular Filtration Rate Urine protein level	Efficacy > Renal Measurements Efficacy > Laboratory Measurements	Primary outcome measure 1: proteinuria Primary outcome time point: 1 week, 1, 3, 6, 9 and 12 months Primary outcome method of measurement: clinical tests Primary outcome measure 2: Glomerular filtration rate			Secondary outcome measure 1:Systemic lupus erythematosus disease activity index score Secondary outcome time point: 1 week, 1, 3, 6, 12 and 18 months Secondary outcome method of measurement: clinical tests	2016-07-22	Actual	12.02	Anticipated	2017-07-23	Anticipated	12	Anticipated	2018-07-23	Anticipated			1.66	Anticipated
307979	ADMSP NCT03265613 S2017-01 TrialTroveID-307979	Efficacy and Safety of Expanded Allogeneic Adipose-derived Mesenchymal Stem Cells in Patients With Moderate to Severe Psoriasis.	I/II	Completed	Autoimmune/Inflammation	Psoriasis	Moderate; Severe	Drug-Related Side Effects and Adverse Reactions; Psoriasis	Trialtrove	(Other Hospital/Academic/Medical Center)	Sponsor	Academic					allogeneic adipose derived stem cells, unspecified	Not applicable		Cardiostimulant	Biological > Cellular > Cell origin; Biological > Cellular > Cell type > Stem cell						CST3	Diagnostic; Predictive; Prognostic	To evaluate the efficacy and safety of Adipose-derived Mesenchymal Stem Cells (AD-MSCs) with moderate to severe psoriasis.	Adverse Events Serious Adverse Events	Safety/Toxicity > Adverse Drug Reactions Safety/Toxicity > Serious Adverse Events	Primary Outcome Measures : Incidence of adverse events (AEs) related to intervention [ Time Frame: 12 weeks (plus or minus 3 days) after treatment ] The proportion of the adverse events related to intervention in the treatment group. Incidence of serious adverse events (SAEs) related to intervention [ Time Frame: 12 weeks (plus or minus 3 days) after treatment ] The proportion of the serious adve…	Change in PASI Dermatology Life Quality Index PASI50 PASI75 Visual Analog Scale Visual Analogue Scale for Pruritus	Efficacy > Clinical Response HEOR > Health-Related Quality Of Life (Patient Reported Outcomes) Efficacy > Clinical Response Efficacy > Clinical Response Efficacy > Symptom Assessment (Patient Reported Outcomes) Efficacy > Symptom Assessment (Patient Reported Outcomes)	Secondary Outcome Measures : Improvement rate of PASI(Psoriasis Area and Severity Index) [ Time Frame: 12 weeks (plus or minus 3 days) after treatment ] The proportion of the improvement of PASI(Psoriasis Area and Severity Index) from baseline PASI(Psoriasis Area and Severity Index) [ Time Frame: 12 weeks (plus or minus 3 days) after treatment ] The improvement in PASI score from baseline after t…	2017-09-24	Actual	19.84	Actual	2019-05-21	Actual	3	Actual	2019-08-20	Actual	2021-11-01	Actual	0.35	Actual
307961	ChiCTR-INR-17012462 TrialTroveID-307961	A Safety and Efficacy Study of Umbilical Cord-Derived Mesenchymal Stem Cells combined with recombinant human gamma interferon (IFN-?) in the treatment of Rheumatoid Arthritis (RA)	II	Completed	Autoimmune/Inflammation	Rheumatoid Arthritis	Biologic resistant; DMARD resistant; Treatment resistant	Arthritis, Rheumatoid; Rheumatoid Arthritis	Trialtrove	(Other Hospital/Academic/Medical Center)	Sponsor	Academic					recombinant human interferon-gamma, unspecified mesenchymal stem cells, Therapeutic Solutions Intl	Interferon gamma agonist Not applicable	Not applicable	Antiviral, interferon Antipsychotic; Cognition enhancer; Neuroprotective; COPD treatment; Respiratory	Biological > Protein > Recombinant protein > Recombinant interferon Biological > Cellular > Cell origin > Allogeneic; Biological > Cellular > Cell type > Stem cell > Mesenchymal stem cell						CD4; TNF	Diagnostic; Predictive; Predisposing; Prognostic	To explore the strategy of enhancing the efficacy of mesenchymal stem cells in the treatment of rheumatoid arthritis.			Primary indicator : Outcome:DAS28 Outcome:HAQ Outcome:CRP Outcome:ESR Outcome:Treg Outcome:Th17 Outcome:IFN-?				2017-06-01	Actual							2018-03-01	Anticipated
305517	17277787D-SLE NCT03219801 TrialTroveID-305517	Evaluation of Safety and Efficacy in Patients with Systemic Lupus Erythematosus by Transplantation of Umbilical Cord Derived Mesenchymal Stem Cells	I	Terminated	Autoimmune/Inflammation	Lupus	Pediatric	Lupus Erythematosus, Systemic; Systemic Lupus Erythematosus	Trialtrove	(Other Hospital/Academic/Medical Center)	Sponsor	Academic					mesenchymal stem cells, Therapeutic Solutions Intl	Not applicable	Not applicable	Antipsychotic; Cognition enhancer; Neuroprotective; COPD treatment; Respiratory	Biological > Cellular > Cell origin > Allogeneic; Biological > Cellular > Cell type > Stem cell > Mesenchymal stem cell								To evaluate the safety and efficacy of human umbilical cord derived mesenchymal stem cells transplantation in systemic lupus erythematosus.	Complement levels	Efficacy > Inflammatory Assessment	Primary Outcome Measures: The change of Complement levels(C3 and C4) in peripheral blood [ Time Frame: Post cell transplantation: 1, 3, 6 months ] The recovery of immunologic function is evaluated by complement levels (g/L) in peripheral blood.	C reactive protein Erythrocyte Sedimentation Rate Safety and Tolerability	Efficacy > Inflammatory Assessment Efficacy > Inflammatory Assessment Safety/Toxicity > Safety And Tolerability	Secondary Outcome Measures: Erythrocyte sedimentation rate [ Time Frame: Post cell transplantation: 1, 3, 6 months ] The change of inflammation is evaluated by erythrocyte sedimentation rate. C-reactive protein [ Time Frame: Post cell transplantation: 1, 3, 6 months ] C-reactive protein is an acute phase reactants. It can be moderately increased in in peripheral blood of SLE patients. adverse rea…	2017-08-01	Anticipated	10.97	Anticipated	2018-07-01	Anticipated	6	Anticipated	2018-12-30	Anticipated			1.82	Anticipated
305376	GCO 17-0378 MASCT - CD NCT03219359 TrialTroveID-305376	Maintenance in Autologous Stem Cell Transplant for Crohn's Disease (MASCT - CD)	II	Open	Autoimmune/Inflammation	Crohn's Disease	Mild; Moderate; Remission; Treatment resistant	Crohn Disease	Trialtrove	Icahn School of Medicine at Mount Sinai {Mount Sinai School of Medicine}	Sponsor	Academic					vedolizumab autologous stem cell	Immunosuppressant; Alpha4beta7 integrin antagonist Not applicable	integrin subunit alpha 4; integrin subunit beta 7	GI inflammatory/bowel disorders; Hepatoprotective; Anticancer, immunological; Immunosuppressant Miscellaneous	Biological > Protein > Antibody > Humanized monoclonal antibody; Biological > Protein > Antibody > Monoclonal antibody, other Biological > Cellular > Cell origin; Biological > Cellular > Cell type > Stem cell	Thymoglobulin methylprednisolone (tablet) cyclophosphamide, unspecified	T cell inhibitor DNA inhibitor	Not applicable	Anticancer, immunological; Antianaemic; Dermatological; Immunosuppressant Immunosuppressant	Biological > Protein > Antibody > Non-monoclonal antibody Small molecule > Synthetic small molecule Small molecule > Synthetic small molecule	CD34; TNF	Diagnostic; Predictive; Predisposing; Prognostic	To improve success of hematopoietic stem cell transplantation (HCT) in patients with crohns disease by incorporating the drug vedolizumab after transplant to test if this drug will improve remission and make patients healthier.	Clinical Remission Crohn's Disease Activity Index	Efficacy > Disease Progression Efficacy > Clinical Response	Primary Outcome Measures: Change in Crohn's Disease Activity Index (CDAI) [ Time Frame: baseline and 1 year post transplant ] The proportion of patients in clinical remission, defined as a CDAI < 150, one year after autologous HCT from 45% to 65% as compared to baseline.	Inflammatory Bowel Disease Questionnaire Magnetic Resonance Enterography Mucosal healing Quality of Life Simple Endoscopic Score for Crohn's Disease	HEOR > Health-Related Quality Of Life (Patient Reported Outcomes) Efficacy > Imaging Efficacy > Clinical Response HEOR > Health-Related Quality Of Life Efficacy > Clinical Response	Secondary Outcome Measures: Change in endoscopic activity indices [ Time Frame: baseline and 1 year post transplant ] The change in endoscopic activity indices (SES CD) following autologous HCT and vedolizumab maintenance as compared to baseline.The maximal score for the SES-CD is 56. Each of 5 segments of intestine (rectum, colon - descending, colon - ascending, colon - transverse, ileum) is sco…	2017-07-12	Actual	93.66	Anticipated	2025-04-30	Anticipated	12	Anticipated	2026-04-30	Anticipated			0.53	Anticipated
304652	ChiCTR-INR-17011765 TrialTroveID-304652	Clinical study of human umbilical cord blood mesenchymal stem cells in the treatment of refractory lupus nephritis	II	Terminated	Autoimmune/Inflammation	Lupus	Nephritis; Pediatric; Treatment resistant	Lupus Nephritis; Systemic Lupus Erythematosus	Trialtrove	(Other Hospital/Academic/Medical Center)	Sponsor	Academic					umbilical cord blood stem cells, unspecified	Not applicable		Hepatoprotective	Biological > Cellular > Cell origin; Biological > Cellular > Cell type > Stem cell	prednisone cyclosporine A, unspecified cyclophosphamide, unspecified mycophenolate mofetil, unspecified azathioprine, unspecified	Immunosuppressant; Corticosteroid agonist Immunosuppressant; Calcineurin inhibitor; T cell inhibitor DNA inhibitor Immunosuppressant; Inosine monophosphate dehydrogenase inhibitor Immunosuppressant		Immunosuppressant; Anti-inflammatory Immunosuppressant Immunosuppressant Immunosuppressant Anti-inflammatory	Small molecule > Synthetic small molecule Small molecule > Synthetic small molecule Small molecule > Synthetic small molecule Small molecule > Synthetic small molecule Small molecule > Synthetic small molecule			To evaluate the efficacy of human umbilical cord blood derived mesenchymal stem cells (MSCs) in the treatment of refractory lupus nephritis.	Creatinine kinase level SLEDAI Urine protein level	Safety/Toxicity > Laboratory Measurements Efficacy > Patient Assessment Instruments Efficacy > Laboratory Measurements	Primary indicators: 24H urinary protein quantitation WBC PLT creatinine SLEDAI score				2017-08-01	Anticipated	28.98	Anticipated	2019-12-31	Anticipated	5.98	Anticipated	2020-06-30	Anticipated			1.04	Anticipated
304527	TrialTroveID-304527	Effects of Fat Grafting Containing Stem Cells in Microstomia and Microcheilia Derived from Systemic Sclerosis.	IV	Completed	Autoimmune/Inflammation	Scleroderma	Systemic - other symptoms; Systemic - unspecified subtype	Systemic Scleroderma	Trialtrove	(Other Hospital/Academic/Medical Center)	Sponsor	Academic					human adipose derived stem cells, unspecified	Not applicable		Antiarthritic, other	Biological > Cellular > Cell origin; Biological > Cellular > Cell type > Stem cell								To evaluate through time clinical, functional and aesthetic evaluation of oral pathology associated with SSc by treatment with Fat grafting rich in adipose stem cells Evaluation of mouth opening (maximum opening in superior-inferior and lateral directions) and lip thicknesses, both measured by doctors of the aforementioned operating unit; variation in the quality of life as perceived by patients …	Mouth Handicap in Systemic Sclerosis Quality of Life Safety and Tolerability	Efficacy > Patient Assessment Instruments (Patient Reported Outcomes) HEOR > Health-Related Quality Of Life Safety/Toxicity > Safety And Tolerability					2014-09-01	Actual							2016-05-01	Actual	2017-06-08	Actual
303486	IRB16-00587 NCT03186417 R21AR069226 TrialTroveID-303486	Cell-Based Therapy in Rheumatoid Arthritis: Proof of Concept Phase 1 Trial	I	Terminated	Autoimmune/Inflammation	Rheumatoid Arthritis	DMARD resistant; Early; Moderate; Severe; Treatment naive; Treatment resistant	Arthritis; Arthritis, Rheumatoid; Rheumatoid Arthritis	Trialtrove	(Other Hospital/Academic/Medical Center) National Institutes of Health/National Institute of Arthritis and Musculoskeletal and Skin Diseases	Sponsor Collaborator	Academic Government					allogeneic stem cells	Not applicable		Antidiabetic; Anticancer, immunological; Cognition enhancer	Biological > Cellular > Cell origin; Biological > Cellular > Cell type > Stem cell						CRP	Diagnostic; Predictive; Predisposing; Prognostic	To evaluate the safety and efficacy of allogeneic mesenchymal stem cells (MSCs) in 20 patients with new onset Rheumatoid Arthritis (RA) patients with moderate to high disease activity despite adequate doses of methotrexate (MTX) for 12 weeks (at least 10 weeks of which has been at a dose of > or =15 mg per week). Subject safety and tolerability of the single dose of MSCs will be evaluated at stud…	Adverse Events Common Terminology Criteria for Adverse Events Dose-limiting toxicities Safety and Tolerability Spirometry	Safety/Toxicity > Adverse Drug Reactions Safety/Toxicity > Adverse Drug Reactions Safety/Toxicity > Safety And Tolerability Safety/Toxicity > Safety And Tolerability Efficacy > Respiratory Function	Primary Outcome Measures: Safety assessed by dose limiting toxicity (DLT) [ Time Frame: 14 days following infusion ] - In addition, a DLT will be assigned if through 14 days after the infusion any grade 3-4 adverse event for pulmonary, cardiac, renal, oral mucosal or hepatic, and grade 4 adverse events for other organs occurred per the National Cancer Institute (NCI) Common Terminology Criteria f…	DAS28-CRP Patient-Reported Outcomes Measurement Information System	Efficacy > Clinical Response Efficacy > Health-Related Quality Of Life (Patient Reported Outcomes)	Secondary Outcome Measures: Change in patient reported outcomes [ Time Frame: Up to day 28 after infusion ] 2. Change in patient reported outcomes (PROMIS CAT and legacy [RAPID 3 / SF36] -questionnaires) DAS28-CRP [ Time Frame: Week 52 ] Changes in DAS28-CRP	2017-12-15	Actual	52.5	Actual	2022-04-30	Actual	12	Actual	2023-04-30	Actual	2023-11-07	Actual	0.1	Actual
302817	EudraCT number: 2015-000168-32 MANUS NCT03211793 NL51705.000.15 TrialTroveID-302817	Mesenchymal Stromal Cells for Angiogenesis and Neovascularisation in Digital Ulcers of Systemic Sclerosis: the MANUS Trial	II	Open	Autoimmune/Inflammation	Scleroderma	Systemic - cutaneous symptoms; Systemic - unspecified subtype; Systemic - vascular symptoms	Scleroderma, Diffuse; Scleroderma, Systemic; Sclerosis; Skin Ulcer; Systemic Scleroderma; Ulcer	Trialtrove	University Medical Centre Utrecht, Netherlands (Other government agency)	Sponsor Collaborator	Academic Government					allogeneic mesenchymal stromal cells, unspecified	Not applicable		Miscellaneous	Biological > Cellular > Cell origin; Biological > Cellular > Cell type > Stem cell								To examine the safety, feasibility and potential efficacy of intramuscularly injected allogeneic mesenchymal stromal cells as treatment for digital ulcers of systemic sclerosis with intractable ischemic digital ulcers refractory to conventional treatments. To evaluate whether allogeneic MSC therapy is a safe and potentially efficacious treatment for DU of SSc. To evaluate the safety, feasibility …	Adverse Events Common Terminology Criteria for Adverse Events Safety and Tolerability Serious Adverse Events	Safety/Toxicity > Adverse Drug Reactions Safety/Toxicity > Adverse Drug Reactions Safety/Toxicity > Safety And Tolerability Safety/Toxicity > Serious Adverse Events	Primary end point(s): The primary outcome measure is the toxicity of the treatment at 12 weeks, defined as Number of serious adverse events Local toxicity, including signs of local inflammation (swelling, heat, loss of function), increased ulcers or new ulcers or hematoma after administration Main objective of the trial: Determining the safety and efficacy of intramuscularly administered mesenchy…	Cochin Hand Function Scale Health Assessment Questionnaire Disability Index modified Rodnan skin score Numeric Rating Scale Quality of Life Raynaud's Disease intensity Safety and Tolerability Scleroderma Health Assessment Questionnaire Serious Adverse Events SF-36 Visual Analog Scale Wound healing	Efficacy > Patient Assessment Instruments HEOR > Health-Related Quality Of Life (Patient Reported Outcomes) Efficacy > Patient Assessment Instruments Efficacy > Patient Assessment Instruments HEOR > Health-Related Quality Of Life Efficacy > Patient Assessment Instruments Safety/Toxicity > Safety And Tolerability HEOR > Health-Related Quality Of Life (Patient Reported Outcomes) Safety/Toxicity > S…	Secondary objectives of the trial: To assess the accuracy of various parameters related to inflammation, endothelial activation and angiogenesis to predict therapeutic efficacy and/or serve as biomarkers Secondary Outcome Measures: Serious adverse events [ Time Frame: 48 hours, 2, 4, 8, 12, 24 weeks and 52 weeks after MSC administration ] Any treatment-related serious adverse events (SAE) defined…	2021-10-06	Actual	33.89	Anticipated	2024-08-02	Anticipated	3	Anticipated	2024-11-01	Anticipated			0.59	Anticipated
302766	CS20AT04-LN101 HYUH-2015-06-021-002 KCT0002470 NCT03174587 TrialTroveID-302766	A Phase 1 Study to Evaluate the Safety of CS20AT04 Inj. in Subjects with Lupus Nephritis	I	Completed	Autoimmune/Inflammation	Lupus	Nephritis	Lupus Nephritis; Nephritis; Systemic Lupus Erythematosus	Trialtrove	Corestem (Other Hospital/Academic/Medical Center) Ministry of Health & Welfare of the Republic of Korea	Sponsor Collaborator Collaborator	Industry, all other pharma Academic Government	South Korea		Cheongju	361 270	CS-20-AT-04	Not applicable	Not applicable	Urological; Immunosuppressant	Biological > Cellular > Cell origin > Allogeneic; Biological > Cellular > Cell type > Bone marrow cell; Biological > Cellular > Cell type > Stem cell						GGT1; TNF	Diagnostic; Predictive; Predisposing; Prognostic	To evaluate the safety and tolerability of allogenic bone marrow-derived mesenchymal stem cells(CS20AT04) in subjects with lupus nephritis. To evaluate DLT (Dose Limiting Toleratibility) by IV injection according to dose-escalating in lupus nephritis patients.	Adverse Events Cardiac Telemetry Maximum tolerated dose Safety and Tolerability Vital signs	Safety/Toxicity > Adverse Drug Reactions Safety/Toxicity > Cardiac Measures/Events Safety/Toxicity > Safety And Tolerability Safety/Toxicity > Safety And Tolerability Safety/Toxicity > Serious Adverse Events	Primary Outcome Measures: Safety assessment(evaluation) [ Time Frame: 28 days after administration ] Adverse events(AE), Laboratory test(hematology/blood chemistry, urine test), Vital signs, Physical examination, ECG The primary objective was to determine the maximum tolerated dose and evaluate the safety and tolerability at 28 days after the infusion.	Adverse Events Cardiac Telemetry Safety and Tolerability Vital signs	Safety/Toxicity > Adverse Drug Reactions Safety/Toxicity > Cardiac Measures/Events Safety/Toxicity > Safety And Tolerability Safety/Toxicity > Serious Adverse Events	Secondary Outcome(s) 1 - Outcome Safety assessment(evaluation) : Adverse events(AE), Laboratory test(hematology/blood chemistry, urine test), Vital signs, Physical examination, ECG - Timepoint 28 days after administration	2017-05-30	Actual	20.47	Actual	2019-02-12	Actual	0.92	Actual	2019-03-12	Actual	2020-06-03	Actual	0.34	Actual
302618	00061632 NCT03171194 TrialTroveID-302618	A Phase I Safety Trial of Allogeneic Mesenchymal Stem Cells for Systemic Lupus Erythematosus	I	Completed	Autoimmune/Inflammation	Lupus	Mild; Moderate	Lupus Erythematosus, Systemic; Systemic Lupus Erythematosus	Trialtrove	Medical University of South Carolina	Sponsor	Academic					allogeneic stem cells	Not applicable		Antidiabetic; Anticancer, immunological; Cognition enhancer	Biological > Cellular > Cell origin; Biological > Cellular > Cell type > Stem cell						DMP1; LRRC32; PSMD11; RPS9; SRI; TIRAP; TRIOBP	Diagnostic; Predisposing; Prognostic	The purpose of this study is to evaluate the safety of mesenchymal stromal cells (MSCs) obtained from umbilical cords for the treatment of adults with active systemic lupus erythematosus (SLE). To Test the hypothesis that a single infusion of human allogeneic umbilical cord-derived MSCs is safe when added to standard-of-care therapy for active SLE.	Adverse Events Safety and Tolerability SLEDAI Systemic steroids	Safety/Toxicity > Adverse Drug Reactions Safety/Toxicity > Safety And Tolerability Efficacy > Patient Assessment Instruments Efficacy > Clinical Response	Primary Outcome Measures: Frequency of Grade 3 or higher adverse events [ Time Frame: Week 24 ] The primary Safety outcome measure is the frequency of Grade 3 or higher adverse events (AEs) experienced by participants at or prior to Week 24. -The primary efficacy outcome is change in SLE disease activity between Baseline and Week 24 measured by SLEDAI score and prednisone dose. Each patient is fo…	Adverse Events Fatigue Quality of Life Serious Adverse Events SLEDAI Systemic steroids	Safety/Toxicity > Adverse Drug Reactions Efficacy > Symptom Assessment HEOR > Health-Related Quality Of Life Safety/Toxicity > Serious Adverse Events Efficacy > Patient Assessment Instruments Efficacy > Clinical Response	Secondary Outcome Measures: Frequency of All Adverse Events [ Time Frame: Baseline to Week 52 ] Frequency of all adverse events (AEs) including any serious AEs (SAEs) at or prior to Week 52. Change in Disease Activity [ Time Frame: Baseline to Week 24 ] Change in SLE disease activity between Baseline and Week 24 measured by change in SLEDAI score and change in prednisone dose. Change in Patient R…	2017-04-27	Actual	6.08	Actual	2017-10-29	Actual	6	Actual	2018-04-30	Actual	2018-10-15	Actual	0.49	Actual
296757	NCT03067870 SCA-RA1 TrialTroveID-296757	Transplantation of Autologous Purified Bone Marrow Derived Specific Populations of Stem Cells and Mesenchymal Stem Cells in Patients With Rheumatoid Arthritis.	I	Completed	Autoimmune/Inflammation; CNS	Osteoarthritis; Rheumatoid Arthritis; CNS: Pain (nociceptive)	Disease modifying; Inflammatory Arthritis; Non-inflammatory Arthritis; Symptom relief	Arthritis; Arthritis, Rheumatoid; Musculoskeletal Pain; Nociceptive Pain; Osteoarthritis; Osteoarthritis, Hip; Osteoarthritis, Knee; Rheumatoid Arthritis	Trialtrove	Stem Cells Arabia	Sponsor	Industry, all other pharma	Jordan		Amman	11953	autologous stem cell	Not applicable		Miscellaneous	Biological > Cellular > Cell origin; Biological > Cellular > Cell type > Stem cell								To Explore the safety and efficacy of BM-SC transplantation in treatment of rheumatoid arthritis. The goal of treatment is to reduce pain, decrease inflammation, and improve a person's overall functioning and quality of life. To study the safety and efficacy of the immunomodulatory effects of bone marrow-derived stem cells administered intravenously and the regenerative and repair potential of bo…	Visual Analog Scale	Efficacy > Symptom Assessment (Patient Reported Outcomes)	Primary Outcome Measures: Evaluation of Pain Reduction measured by VAS scaling [ Time Frame: 1 month ] measured by VAS scaling	Magnetic Resonance Imaging WOMAC osteoarthritis index	Efficacy > Imaging Efficacy > Symptom Assessment (Patient Reported Outcomes)	Secondary Outcome Measures: Evaluation of the Physical Activity measure by WOMAC scoring [ Time Frame: 1 month ] Evaluation the resurfacing of articular cartilage by MRI [ Time Frame: 6 months ]	2016-11-01	Actual	59.99	Anticipated	2021-11-01	Anticipated	1	Anticipated	2021-12-31	Anticipated
296079	MSCINCDGL NCT03056664 TrialTroveID-296079	The Safety and Efficiacy of Local MSC Injection in the Treatment of Fistulas in Patients With Perianal Crohn's Disease	II/III	Terminated	Autoimmune/Inflammation	Crohn's Disease	Fistulizing; Mild; Moderate	Crohn Disease; Fistula	Trialtrove	(Other Hospital/Academic/Medical Center)	Sponsor	Academic					mesenchymal stromal cells, unspecified	Not applicable		Cardiovascular; Antiarthritic, other	Biological > Cellular > Cell origin; Biological > Cellular > Cell type > Stem cell						CRP	Diagnostic; Predictive; Predisposing; Prognostic	To explore a effective therapeutic regimen of MSC in the Crohn's perianal fistula.	Fistula healing Magnetic Resonance Imaging	Efficacy > Clinical Response Efficacy > Imaging	Primary Outcome Measures: Clinical response (fistula closure) [ Time Frame: 12 weeks ] Physical examination indicates fistula healing, or MRI examinations showed fistula healing more than 2cm	C reactive protein Crohn's Disease Activity Index	Efficacy > Inflammatory Assessment Efficacy > Clinical Response	Secondary Outcome Measures: C-reactive protein (CRP) [ Time Frame: 12 weeks ] To summarize the changes from baseline compared to 12 weeks in serum C-reactive protein (CRP) Clinical Response [ Time Frame: 6 weeks after receiving treatment ] CDAI means Crohn's Disease Activity Index.The purpose of this crohn's disease activity index (CDAI) calculator is to gauge the progress or lack of progress for…	2017-01-01	Anticipated	31.97	Anticipated	2019-09-01	Anticipated	3	Anticipated	2019-12-31	Anticipated
293036	AutoChron autocrohnproject1 NCT03000296 TrialTroveID-293036	Autologous Unselected Hematopoietic Stem Cell Transplantation for Refractory Crohn's Disease	I/II	Completed	Autoimmune/Inflammation	Crohn's Disease	Severe; Treatment resistant	Crohn Disease; Gastroenteritis; Inflammatory Bowel Diseases	Trialtrove	(Other Hospital/Academic/Medical Center)	Sponsor	Academic					undisclosed - anti-thymocyte globulin cyclophosphamide, unspecified methylprednisolone (oral), unspecified granulocyte colony stimulating factor, unspecified autologous stem cell	Immunosuppressant DNA inhibitor Corticosteroid agonist Granulocyte colony stimulating factor agonist Not applicable		Immunosuppressant Immunosuppressant Anti-inflammatory Radio/chemoprotective; Haematological; Cytokine Miscellaneous	Biological > Protein > Antibody > Non-monoclonal antibody; Small molecule > Synthetic small molecule Small molecule > Synthetic small molecule Small molecule > Synthetic small molecule Biological > Protein > Recombinant protein > Recombinant growth factor Biological > Cellular > Cell origin; Biological > Cellular > Cell type > Stem cell						CMAS; FKBP4	Diagnostic; Predisposing; Prognostic	To evaluate the safety and clinical benefits of a therapeutics approach of conditioning regimen Cyclophosphamide (Cy) + Thymoglobulin r (ATG) + Granulocyte Colony-Stimulating Factor (G-CSF) followed by autologous Hematopoietic Stem Cell Transplantaion (HSCT) rescue in therapy refractory Crohn's disease.	Adverse Events Safety and Tolerability Treatment Emergent Adverse Events	Safety/Toxicity > Adverse Drug Reactions Safety/Toxicity > Safety And Tolerability Safety/Toxicity > Adverse Drug Reactions	Primary Outcome Measures : Safety of unselected autologous HSCT in refractory Crohn´s disease patients [ Time Frame: 12 months ] HHSCT safety will be analyzed by laboratory tests and treatment-related adverse events. Safety will be evaluated by treatment-related adverse events. All adverse events will be recorded in a standardized way and their relationship to the study protocol will be assessed …	Complete response Crohn's Disease Activity Index Inflammatory Bowel Disease Questionnaire SF-36	Efficacy > Clinical Response/Remission Efficacy > Clinical Response HEOR > Health-Related Quality Of Life (Patient Reported Outcomes) HEOR > Health-Related Quality Of Life (Patient Reported Outcomes)	Secondary Outcome Measures : Crohn´s Disease Activity Index (CDAI) [ Time Frame: 12 months ] Duration of disease remission, defined as a CDAI = 150, will be assessed at 1, 3, 6, 12 and 24 months after transplant. CRAIG Crohn´s Severity Score (CSS) [ Time Frame: 12 months ] The CRAIG CSS will be assessed at 1, 3, 6, 12 and 24 months after transplant. Inflammatory Bowel Disease Questionnaire (IBDQ)…	2013-10-01	Actual	37.98	Actual	2016-11-30	Actual	12	Actual	2017-12-01	Actual			1.32	Actual
292884	ISRCTN73586959 Merlin NCT02997878 RG-13-124 TrialTroveID-292884	An Adaptive, Multicentre, Phase IIa, Multi-disease Trial Investigating the Safety & Activity of a Single Infusion of Selected Mesenchymal Stromal Cells in the Treatment of Patients With Primary Sclerosing Cholangitis & Autoimmune Hepatitis	I/II	Completed	Autoimmune/Inflammation	Autoimmune Hepatitis; Primary Sclerosing Cholangitis	(N/A)	Cholangitis; Cholangitis, Sclerosing; Hepatitis; Hepatitis, Autoimmune	Trialtrove	(Other Hospital/Academic/Medical Center)	Sponsor	Academic					Orbcell-C	Not applicable	Not applicable	Hepatoprotective; Anti-inflammatory; Respiratory	Biological > Cellular > Cell origin > Allogeneic; Biological > Cellular > Cell type > Stem cell > Umbilical stem cell						albumin; CRP; GGT1; GPT; ICAM1; ZBP1	Diagnostic; Predictive; Predisposing; Prognostic	MERLIN is an adaptive, single arm, multi-centre, phase IIa multi-disease clinical trial. It is designed to: i) Determine dose safety of ORBCEL-C™ (selected Mesenchymal stromal cells derived from human umbilical cord) ii) Evaluate treatment activity through assessment of biomarkers This trial will determine the HSD* that can be administered by observing for occurrence of dose limiting toxicity (DL…	Adverse Events Alanine aminotransferase (ALT) response Alkaline phosphatase (ALP) Dose-limiting toxicities Safety and Tolerability Serious Adverse Events Treatment Emergent Adverse Events	Safety/Toxicity > Adverse Drug Reactions Efficacy > Laboratory Measurements Efficacy > Laboratory Measurements Safety/Toxicity > Safety And Tolerability Safety/Toxicity > Safety And Tolerability Safety/Toxicity > Serious Adverse Events Safety/Toxicity > Adverse Drug Reactions	Dose finding and incidence of treatment emergent adverse events (safety and tolerability) in all PSC and AIH Patients [Time Frame: Visit 3 to Visit 5 -14 days] Occurrence of Dose Limiting Toxicity (DLT) over 14 day (Visit 3 to Visit 5) reporting period after ORBCEL-C infusion Incidence of treatment emergent adverse events (safety and tolerability) for PSC and AIH patients treated at the Highest S…	Alanine aminotransferase (ALT) response Alkaline phosphatase (ALP) Aspartate aminotransferase level Bile acid profile Bilirubin Bowel Movement Frequency C reactive protein Enhanced Liver Fibrosis (ELF) Test Fatigue Severity Scale Fibroscan Gammaglutamyl transferase (GGT) International normalized ratio Mayo PSC Risk Score Model for End Stage Liver Disease Scale Physician's Global Assessment Qualit…	Efficacy > Laboratory Measurements Efficacy > Laboratory Measurements Efficacy > Laboratory Measurements Efficacy > Laboratory Measurements Efficacy > Laboratory Measurements Efficacy > Clinical Response Efficacy > Inflammatory Assessment Efficacy > Hepatic Measure HEOR > Health-Related Quality Of Life (Patient Reported Outcomes) Efficacy > Imaging Efficacy > Laboratory Measurements Efficacy > Co…	All patients with Autoimmune Hepatitis (AIH) - Secondary Outcome Measure 1 [Time Frame: Baseline to Visit 8 - Approximately 80 days] Change from baseline at Visit 7, Visit 8 and throughout the trial period (up to Visit 8) following ORBCEL-C™ infusion in Phenotypic expression of TRegs as measured by flow cytometry (principal secondary outcome) All patients with Autoimmune Hepatitis (AIH) - Seconda…	2018-12-07	Actual	56.94	Actual	2023-09-04	Actual	2.63	Actual	2023-11-23	Actual			0.32	Actual
291203	NCT02445547 TrialTroveID-291203 UCMSC-CD	Umbilical Cord Mesenchymal Stem Cell Treatment for Crohn's Disease: A Randomized Controlled Clinical Trial	I/II	Completed	Autoimmune/Inflammation	Crohn's Disease	Moderate; Severe	Crohn Disease	Trialtrove	(Other Hospital/Academic/Medical Center)	Sponsor	Academic					mesenchymal stem cells, Therapeutic Solutions Intl	Not applicable	Not applicable	Antipsychotic; Cognition enhancer; Neuroprotective; COPD treatment; Respiratory	Biological > Cellular > Cell origin > Allogeneic; Biological > Cellular > Cell type > Stem cell > Mesenchymal stem cell						FKBP4	Prognostic	To treat patients with hormone-controlled Crohn's disease and to observe the disease control conditions, corticosteroid dosage changes, and treatment-related adverse reactions.	Crohn's Disease Activity Index	Efficacy > Clinical Response	Crohn's disease activity index [ Time Frame: 12 months ]	Harvey-Bradshaw index Systemic steroids	Efficacy > Patient Assessment Instruments Efficacy > Clinical Response	Harvey-Bradshaw index [ Time Frame: 12 months ] Corticosteroid dosage [ Time Frame: 12 months ]	2012-06-01	Actual	24	Actual	2014-06-01	Actual	12	Actual	2015-06-01	Actual	2017-09-07	Actual	3.42	Actual
287513	KSB-PsO NCT02918123 TrialTroveID-287513	Phase 1 Clinical Trial to Evaluate the Safety of FURESTEM-CD Inj. in Patients with Moderate to Severe Plaque-type Psoriasis.	I	Completed	Autoimmune/Inflammation	Psoriasis	Comorbid psoriasis and psoriatic arthritis; Moderate; Plaque psoriasis; Severe	Psoriasis	Trialtrove	KangStem	Sponsor	Industry, all other pharma	South Korea		Gwangmyeong		Furestem		Not applicable	GI inflammatory/bowel disorders; Antipruritic/inflamm, allergic; Antipsoriasis; Antiarthritic, other; Respiratory	Biological > Cellular > Cell origin > Allogeneic; Biological > Cellular > Cell type > Stem cell > Umbilical stem cell						TNF	Diagnostic; Predictive; Predisposing; Prognostic	To evaluate safety of FURESTEM-CD Inj. in patients with moderate to severe in plaque-type psoriasis injection for 4 weeks.	Adverse Events Cardiac Telemetry Safety and Tolerability Vital signs	Safety/Toxicity > Adverse Drug Reactions Safety/Toxicity > Cardiac Measures/Events Safety/Toxicity > Safety And Tolerability Safety/Toxicity > Serious Adverse Events	Primary Outcome Measures: number of adverse events [ Time Frame: 4 weeks follow-up after treatment ] safety lab tests, physical examination, ECG, vital signs [ Time Frame: 4 weeks follow-up after treatment ] variation of Cytokine, PASI, BSA [ Time Frame: 4 weeks follow-up after treatment ]	Adverse Events Safety and Tolerability Vital signs	Safety/Toxicity > Adverse Drug Reactions Safety/Toxicity > Safety And Tolerability Safety/Toxicity > Serious Adverse Events	Other Outcome Measures: number of adverse events, safety lab tests, physical examination, vital signs [ Time Frame: 144 weeks follow-up after treatment (Extension study) ]	2018-01-17	Actual	45.47	Anticipated	2021-11-01	Anticipated	1	Anticipated	2021-12-31	Anticipated			0.4	Anticipated
281098	NCT02809781 SYSU-81332612 TrialTroveID-281098	Phase III Study of Human Bone Marrow-Derived Mesenchymal Stem Cells to Treat AS	II/III	Completed	Autoimmune/Inflammation	Other Inflammatory Arthritis	Ankylosing spondylitis; Moderate	Arthritis; Bone Diseases; Musculoskeletal Diseases; Spinal Diseases; Spondylarthritis; Spondylarthropathies; Spondylitis; Spondylitis, Ankylosing	Trialtrove	(Other Hospital/Academic/Medical Center)	Sponsor	Academic					autologous stem cell	Not applicable		Miscellaneous	Biological > Cellular > Cell origin; Biological > Cellular > Cell type > Stem cell	etanercept	Tumour necrosis factor alpha antagonist	tumor necrosis factor	Anabolic; GI inflammatory/bowel disorders; Antiviral, anti-HIV; Antiviral, other; Septic shock treatment; Cardiostimulant; Antipsoriasis; Dermatological; Immunological, unspecified; Immunosuppressant; Antiarthritic, immunological; Musculoskeletal; Antiasthma; COPD treatment; Respiratory; Ophthalmological, other	Biological > Protein > Recombinant protein > Fusion protein	CRP; TNF	Diagnostic; Predictive; Predisposing; Prognostic	To evaluate the safety and clinical effect of mesenchymal stem cells (MSCs) derived from human bone marrow at a dose of 1.0E+6 MSC/kg in subject for the therapy of Ankylosing spondylitis (AS) and to compare the efficacy of MSCs and Etanercept to treat this disease.	Clinical Global Impression	Efficacy > Patient Assessment Instruments	Primary Outcome Measures: The Assessment of Spondyloarthritis International Society (ASAS)20 response [ Time Frame: 48 weeks ] ASAS measures symptomatic improvement in AS patients.ASAS=4 domains:patient global assessment of disease activity,pain,function,inflammation.ASAS 20=20% improvement(vs.baseline)and an absolute change>or=1 units on a 0-10 scale(0=no disease activity;10=high disease activit…	Antinuclear Antibody Panel Bath Ankylosing Spondylitis Disease Activity Index Bath Ankylosing Spondylitis Functional Index C reactive protein Cardiac Telemetry Creatinine kinase level Erythrocyte Sedimentation Rate Liver function Magnetic Resonance Imaging	Efficacy > Laboratory Measurements Efficacy > Patient Assessment Instruments Efficacy > Patient Assessment Instruments Efficacy > Inflammatory Assessment Safety/Toxicity > Cardiac Measures/Events Safety/Toxicity > Laboratory Measurements Efficacy > Inflammatory Assessment Safety/Toxicity > Laboratory Measurements Efficacy > Imaging	Secondary Outcome Measures: BASDAI score comparing to baseline [ Time Frame: 48 weeks ] BASFI score comparing to baseline [ Time Frame: 48 weeks ] the Bath Ankylosing Spondylitis Functional Index Imageology [ Time Frame: 48 weeks ] The bone marrow of the whole spine (from C2 to S1) can be detected by Magnetic resonance imaging (MRI) scan. The MRI sequence included a T1-weighted turbo spin-echo (T…	2016-06-01	Actual	15.01	Anticipated	2017-09-01	Anticipated	11	Anticipated	2018-08-31	Anticipated			16.66	Anticipated
276264	15-146 NCT02728271 TrialTroveID-276264	A Pilot Study of Immuno-ablation With Chemoimmunoradiation Followed by Autologous Hematopoietic Progenitor Cell (HPC) Transplant for Adult Subjects With Churg-Strauss Syndrome	I	Terminated	Autoimmune/Inflammation	Antineutrophil Cytoplasmic Antibody (ANCA) Associated Vasculitis	Eosinophilic Granulomatosis with Polyangiitis (EGPA)	Churg-Strauss Syndrome; Syndrome	Trialtrove	University of Pittsburgh	Sponsor	Academic					autologous stem cell	Not applicable		Miscellaneous	Biological > Cellular > Cell origin; Biological > Cellular > Cell type > Stem cell	undisclosed - anti-thymocyte globulin cyclophosphamide, unspecified	Immunosuppressant DNA inhibitor		Immunosuppressant Immunosuppressant	Biological > Protein > Antibody > Non-monoclonal antibody; Small molecule > Synthetic small molecule Small molecule > Synthetic small molecule			Churg-Strauss syndrome is a rare autoimmune inflammatory disease affecting medium- and small-sized blood vessels, causing asthma, abnormalities of the blood, lung diseases, and neuropathy. The main cause of death in these patients is heart attack. Without therapy, the 5-year survival in patients with Churg-Strauss syndrome is 25%. Although with the 5-year survival is increased to 62% with the app…	Adverse Events	Safety/Toxicity > Adverse Drug Reactions	number of patients with adverse events during treatment [Time Frame: change from baseline at 3, 6, 9, 12, 18, 24, 30, 36, 42, 48 months and then every 12 months, up to 100 months or if the patient dies, whichever occurs first.] toxicity will be assessed by the assessment of adverse events related to therapy	Change in FVC DLCO PEFR Total Lung Capacity	Efficacy > Respiratory Function Efficacy > Respiratory Function Efficacy > Respiratory Function Efficacy > Respiratory Function	hematologic recovery [Time Frame: change from baseline at 3, 6, 9, 12, 18, 24, 30, 36, 42, 48 months and then every 12 months, up to 100 months or until the patient dies, whichever occurs first.] as measured by complete blood counts graft failure rate [Time Frame: change from baseline at 3, 6, 9, 12, 18, 24, 30, 36, 42, 48 months and then every 12 months, up to 100 months or until the patient die…	2016-04-01	Actual							2016-07-22	Actual
275843	TrialTroveID-275843	Efficacy of autologous haematopoietic stem cell transplantation for refractory Crohn’s disease	IV	Completed	Autoimmune/Inflammation	Crohn's Disease	Treatment resistant	Crohn Disease	Trialtrove	(Other Hospital/Academic/Medical Center)	Sponsor	Academic					cyclophosphamide undisclosed - anti-thymocyte globulin G-CSF, unspecified autologous stem cell	Immunosuppressant; DNA inhibitor Immunosuppressant Granulocyte colony stimulating factor agonist Not applicable		Anticancer, alkylating; Immunosuppressant Immunosuppressant Radio/chemoprotective; Haematological; Cytokine; Neurological Miscellaneous	Small molecule > Synthetic small molecule Biological > Protein > Antibody > Non-monoclonal antibody; Small molecule > Synthetic small molecule Biological > Protein > Recombinant protein > Recombinant growth factor Biological > Cellular > Cell origin; Biological > Cellular > Cell type > Stem cell						TNF	Diagnostic; Predictive; Predisposing; Prognostic	To assess the efficacy of autologous haematopoietic stem cell transplantation in patients with refractory Crohn’s disease							2007-12-01	Actual							2015-06-30	Actual	2016-03-16	Actual
272858	20150965 GALENE NCT02677350 TrialTroveID-272858	A Phase I, Pilot Trial to Evaluate the Safety and Efficacy of Injection of Allogeneic Mesenchymal Bone-Marrow Derived Human Stem Cells in Patients With Fistulizing Crohn's Disease.	I	Terminated	Autoimmune/Inflammation	Crohn's Disease	Fistulizing; Mild; Moderate; Treatment resistant	Crohn Disease	Trialtrove	University of Miami School of Medicine	Sponsor	Academic					allogeneic mesenchymal stromal cells, unspecified	Not applicable		Miscellaneous	Biological > Cellular > Cell origin; Biological > Cellular > Cell type > Stem cell						CRP; TNF	Diagnostic; Predictive; Predisposing; Prognostic	To evaluate the safety and efficacy of allogeneic mesenchymal stem cells for treatment of perianal fistulizing Crohn disease.	Safety and Tolerability Treatment Emergent Adverse Events Vital signs	Safety/Toxicity > Safety And Tolerability Safety/Toxicity > Adverse Drug Reactions Safety/Toxicity > Serious Adverse Events	Primary Outcome Measures: Evaluation of treatment emergent adverse events from the bone marrow-derived allogeneic mesenchymal stem cells implant [ Time Frame: At each intervention and 7, 10, and 16 months after last intervention ] Evaluation of treatment emergent adverse events based on viability, safety and tolerance of the bone marrow-derived allogeneic mesenchymal stem cells implant (MSCs) in …	Adverse Events C reactive protein Crohn's Disease Activity Index Fistula healing Inflammatory Bowel Disease Questionnaire Magnetic Resonance Imaging Perianal Disease Activity Index Quality of Life Relapse Rate Simple Endoscopic Score for Crohn's Disease	Safety/Toxicity > Adverse Drug Reactions Efficacy > Inflammatory Assessment Efficacy > Clinical Response Efficacy > Clinical Response HEOR > Health-Related Quality Of Life (Patient Reported Outcomes) Efficacy > Imaging Efficacy > Clinical Response HEOR > Health-Related Quality Of Life Efficacy > Clinical Response Efficacy > Clinical Response	Secondary Outcome Measures: Clinically: to assess changes in the Crohn's Disease Activity Index (CDAI), the Perianal Disease Activity Index (PDAI). [ Time Frame: At each intervention and 7, 10, and 16 months after last intervention ] To monitor the number of draining fistulas, fistula healing efficiency, relapse rate among patients who achieved treatment success and amount local inflammation: Com…	2019-12-01	Anticipated	52.01	Anticipated	2024-04-01	Anticipated	20	Actual	2025-12-31	Anticipated			0.38	Anticipated
270001	MiSLE MscISLE MUSC-UCMSC-001 NCT02633163 TrialTroveID-270001	A Phase II Controlled Trial of Allogeneic Mesenchymal Stem Cells for the Treatment of Refractory Lupus	II	Open	Autoimmune/Inflammation	Lupus	Moderate; Severe; Treatment resistant	Lupus Erythematosus, Systemic; Systemic Lupus Erythematosus	Trialtrove	Medical University of South Carolina (Other Cooperative Group) National Institutes of Health/National Institute of Allergy and Infectious Diseases	Sponsor Collaborator Collaborator	Academic Cooperative Group Government					allogeneic stem cells	Not applicable		Antidiabetic; Anticancer, immunological; Cognition enhancer	Biological > Cellular > Cell origin; Biological > Cellular > Cell type > Stem cell	cyclophosphamide, unspecified mycophenolate mofetil, unspecified	DNA inhibitor Immunosuppressant; Inosine monophosphate dehydrogenase inhibitor		Immunosuppressant Immunosuppressant	Small molecule > Synthetic small molecule Small molecule > Synthetic small molecule	MAT1A; PSMD11; RPS9; SRI	Diagnostic; Predisposing; Prognostic	To evaluate the efficacy and safety of mesenchymal stem cells (MSCs) obtained from umbilical cords for the treatment of adults with systemic lupus erythematosus (SLE). The goal of this study is to determine if patients receiving an MSC infusion plus standard of care respond better than patients receiving placebo infusion plus standard of care.	BILAG Physician's Global Assessment SLE responder index SLEDAI Systemic steroids	Efficacy > Patient Assessment Instruments Efficacy > Patient Assessment Instruments Efficacy > Clinical Response Efficacy > Patient Assessment Instruments Efficacy > Clinical Response	Primary Outcome Measures: Clinical response at Week 24 as defined by the SLE Responder Index (SRI): [ Time Frame: Week 24 ] Systemic Lupus Erythematosus Responder Index (SRI) is defined as a greater than or equal to (=) 4 point reduction in the Systemic Lupus Erythematosus Disease Activity Index score (SLEDAI), no new British Isles Lupus Assessment Group (BILAG) A or no more than 1 new BILAG B do…	BILAG Complement levels Fatigue Patient-Reported Outcomes Measurement Information System SLEDAI Systemic steroids Urine protein level	Efficacy > Patient Assessment Instruments Efficacy > Inflammatory Assessment Efficacy > Symptom Assessment Efficacy > Health-Related Quality Of Life (Patient Reported Outcomes) Efficacy > Patient Assessment Instruments Efficacy > Clinical Response Efficacy > Laboratory Measurements	Secondary Outcome Measures: Change in SLEDAI score between groups [ Time Frame: Baseline to Weeks 12, 24, and 52 ] Changes in Systemic Lupus Erythematosus Disease Activity Index (SLEDAI) between the experimental and placebo group. Renal and non-renal organ system flares [ Time Frame: At or before Weeks 12, 24, and 52 ] Frequency of renal and non-renal organ system flares at or before Weeks 12, 24…	2018-10-26	Actual	67.23	Anticipated	2024-06-01	Anticipated	6	Anticipated	2024-12-31	Anticipated			0.13	Anticipated
266543	ALLO-ASC-CD-101 NCT02580617 TrialTroveID-266543	A Phase 1 Clinical Study to Evaluate the Safety of Allogeneic Adipose-derived Stem Cells in the Subjects With Crohn's Disease	I	Open	Autoimmune/Inflammation	Crohn's Disease	Moderate; Severe; Treatment resistant	Crohn Disease	Trialtrove	Bukwang Pharmaceutical/Anterogen	Sponsor	Industry, all other pharma	South Korea		Seoul		ALLO-ASC-CD	Unidentified pharmacological activity	Not applicable	GI inflammatory/bowel disorders	Biological > Cellular > Cell origin > Allogeneic; Biological > Cellular > Cell type > Stem cell						albumin; TNF	Diagnostic; Predictive; Predisposing; Prognostic	To evaluate the safety of ALLO-ASC-CD for the treatment of crohn' disease. ALLO-ASC-CD is intravenous infusion containing allogenic adipose-derived mesenchymal stem cells.	Adverse Events Safety and Tolerability	Safety/Toxicity > Adverse Drug Reactions Safety/Toxicity > Safety And Tolerability	Primary Outcome Measures: Safety (Clinically measured abnormality of laboratory tests and adverse events) [ Time Frame: up to 4 weeks ] Clinically measured abnormality of laboratory tests and adverse events	Crohn's Disease Activity Index	Efficacy > Clinical Response	Secondary Outcome Measures: CDAI value [ Time Frame: up to 4 weeks ] Change in the CDAI value The ratio of patients applicable to CDAI <150 [ Time Frame: Week 4 ] The ratio of patients applicable to CDAI <150	2015-11-09	Actual	95.79	Anticipated	2023-11-01	Anticipated	1	Anticipated	2023-12-01	Anticipated			0.01	Anticipated
263663	MSCINRCD NCT02532738 TrialTroveID-263663	A Stage II Clinical Trial Comparing the Efficiacy of Routine Treatment Combined With or Without MSC Therapy in Refractory Crohn's Disease	II/III	Terminated	Autoimmune/Inflammation	Crohn's Disease	Moderate; Severe; Treatment resistant	Crohn Disease	Trialtrove	(Other Hospital/Academic/Medical Center)	Sponsor	Academic					thalidomide, Celgene allogeneic stem cells infliximab mercaptopurine, unspecified azathioprine, unspecified	Angiogenesis inhibitor; IKAROS family zinc finger 1 inhibitor; IKAROS family zinc finger 3 inhibitor; Cereblon E3 ubiquitin ligase stimulant; Protein degrader Not applicable Tumour necrosis factor alpha antagonist Immunosuppressant Immunosuppressant	cereblon; IKAROS family zinc finger 1; IKAROS family zinc finger 3 tumor necrosis factor	Anabolic; GI inflammatory/bowel disorders; Stomatological; Anticancer, other; Dermatological; Immunosuppressant; Anti-inflammatory; Antiarthritic, other; Musculoskeletal; Analgesic, other; Ophthalmological, other Antidiabetic; Anticancer, immunological; Cognition enhancer GI inflammatory/bowel disorders; Anti-infective, other; Cardiostimulant; Antipsoriasis; Vulnerary; Anti-inflammatory; Antiarth…	Small molecule > Synthetic small molecule Biological > Cellular > Cell origin; Biological > Cellular > Cell type > Stem cell Biological > Protein > Antibody > Chimaeric monoclonal antibody Small molecule > Synthetic small molecule Small molecule > Synthetic small molecule								To explore the efficacy and standard strategy when using MSC in refractory IBD	Crohn's Disease Activity Index	Efficacy > Clinical Response	Primary Outcome Measures: Clinical Response of CD patients 12 weeks after receiving treatment (Reduction of CDAI score at less 100) [ Time Frame: 12 weeks after receiving treatment ] Reduction of CDAI score at less 100	Crohn's Disease Activity Index	Efficacy > Clinical Response	Secondary Outcome Measures: Clinical Response of CD patients 6 weeks after receiving treatment (CDAI score less than 150) [ Time Frame: 6 weeks after receiving treatment ] CDAI score less than 150	2016-01-01	Anticipated	30.98	Anticipated	2018-08-01	Anticipated	3	Actual	2018-11-30	Anticipated
263029	ADICROHN EudraCT Number: 2013-002602-31 NCT02520843 TrialTroveID-263029	An Innovative Treatment for Fistula-in-ano in Crohn Disease : Local Micro Reinjection of Autologous Fat and Stromal Vascular Fraction	I/II	Completed	Autoimmune/Inflammation	Crohn's Disease	Fistulizing; Mild	Crohn Disease; Fistula	Trialtrove	(Other Hospital/Academic/Medical Center)	Sponsor	Academic					ECCS-50	Angiogenesis stimulant	Not applicable	Alimentary/Metabolic, other; GI inflammatory/bowel disorders; Hepatoprotective; Stomatological; Radio/chemoprotective; Cardiovascular; Dermatological; Vulnerary; Urological; Antiarthritic, other; Musculoskeletal; Neuroprotective	Biological > Cellular > Cell origin > Autologous; Biological > Cellular > Cell type > Connective tissue cell > Adipocyte; Biological > Cellular > Cell type > Stem cell								To evaluate, in patients with Crohn's disease and fistula-in-ano refractory to conventional medical and surgical treatment, the safety and efficacy of local microinjection of autologous adipose tissue and SVF from microaspirate. Safety analysis includes at every visits clinical assessment of adverse events. Efficacy analysis includes at every visit clinical evaluation of fistula closure, evaluati…	Fistula healing Magnetic Resonance Imaging Safety and Tolerability	Efficacy > Clinical Response Efficacy > Imaging Safety/Toxicity > Safety And Tolerability	Main objective: To assess tolerance and security Primary Outcome Measures: -efficacy (measured as an absence of purulent collections superior to 2 cms concerning the fistula measured clinically and by MRI) [ Time Frame: 48 weeks ] the patient is monitored with regular consultations at weeks 1, 2, 8, 16 et 48 and paraclinical (blood sample (hemogram , coagulation factors) and magnetic resonance im…	Inflammatory Bowel Disease Questionnaire Quality of Life	HEOR > Health-Related Quality Of Life (Patient Reported Outcomes) HEOR > Health-Related Quality Of Life	Secondary objective: To evaluate the effectiveness of this technique Secondary Outcome Measures: improvement of quality of life (assessed by questionnaire) [ Time Frame: 48 weeks ] Quality of life is assessed by questionnaire concerning (Inflammatory Bowel Disease) (SIBDQ: Short Inflammatory Bowel Disease Questionnaire) at week 2, 12, 16 et 48	2015-10-01	Actual	17.05	Actual	2017-03-03	Actual	11	Actual	2018-02-01	Actual	2018-10-21	Actual	0.59	Actual
261077	307-PV-MSC NCT02491658 TrialTroveID-261077	A Study to Assess Safety and Efficacy of Umbilical Cord Derived Mesenchymal Stem Cells (UC-MSCs) in Patients With Psoriasis Vulgaris	I/II	Completed	Autoimmune/Inflammation	Psoriasis	Moderate; Plaque psoriasis; Severe	Psoriasis	Trialtrove	(Other Hospital/Academic/Medical Center)	Sponsor	Academic					allogeneic stem cells	Not applicable		Antidiabetic; Anticancer, immunological; Cognition enhancer	Biological > Cellular > Cell origin; Biological > Cellular > Cell type > Stem cell								To investigate the safety and efficacy of umbilical cord derived mesenchymal stem cells (UC-MSCs) in patients with moderate to severe psoriasis vulgaris.	Change in PASI Dermatology Life Quality Index	Efficacy > Clinical Response HEOR > Health-Related Quality Of Life (Patient Reported Outcomes)	Primary Outcome Measures: Change from Baseline in Psoriasis Area and Severity Index (PASI) score at 8 weeks [ Time Frame: baseline and 8 weeks ] PASI score will be assessed at baseline (pre-infusion) and week 8 (right after the sixth UC-MSCs infusion) Change from Baseline in Dermatology Life Quality Index (DLQI) score at 8 weeks [ Time Frame: baseline and 8 weeks ] DLQI score will be assessed at …	Change in PASI Dermatology Life Quality Index	Efficacy > Clinical Response HEOR > Health-Related Quality Of Life (Patient Reported Outcomes)	Secondary Outcome Measures: body temperature will be monitored for any possible infusion-related toxicities. [ Time Frame: up to 3 months ] blood pressure will be monitored for any possible infusion-related toxicities. [ Time Frame: up to 3 months ] Psoriasis Area and Severity Index (PASI) score [ Time Frame: month 6, 9, and 12 ] PASI score will be assessed at month 6, 9 and 12 from the first UC-…	2015-04-01	Actual	18.04	Anticipated	2016-10-01	Anticipated	2	Actual	2016-12-31	Anticipated			1.66	Anticipated
259581	CTRI/2015/04/005716 TrialTroveID-259581	A Pilot Study on the Efficacy of Autologous Bone Marrow Derived Mesenchymal Stem Cells in Systemic Lupus Erythematosus	I/II	Completed	Autoimmune/Inflammation	Lupus	Severe; Treatment resistant	Systemic Lupus Erythematosus	Trialtrove	(Other Cooperative Group)	Sponsor	Cooperative Group					autologous stem cell	Not applicable		Miscellaneous	Biological > Cellular > Cell origin; Biological > Cellular > Cell type > Stem cell								To evaluate the safety and therapeutic efficacy of autologous bone marrow derived mesenchymal stem cells by intravenous injection into patients with systemic lupus erythematosus.	Adverse Events BILAG Quality of Life Safety and Tolerability	Safety/Toxicity > Adverse Drug Reactions Efficacy > Patient Assessment Instruments HEOR > Health-Related Quality Of Life Safety/Toxicity > Safety And Tolerability	1. Change in SLE Disease activity index score (Time Frame 6 months) 2. British Isles Lupus Assessment Group (BILAG) score (Time Frame 6 months) 3. Change in Quality of Life Assessment Questionnaire (Time Frame 6 months) 4. Change in standardized clinical & laboratory criteria(Time Frame 6 months) 5. Number of adverse events as a measure of safety (Time Frame 1, 3 months) TimePoints: 1, 3 ,6 Months	Adverse Events BILAG Quality of Life Safety and Tolerability	Safety/Toxicity > Adverse Drug Reactions Efficacy > Patient Assessment Instruments HEOR > Health-Related Quality Of Life Safety/Toxicity > Safety And Tolerability	1. Change in SLE Disease activity index score (Time Frame 6 months) 2. British Isles Lupus Assessment Group (BILAG) score (Time Frame 6 months) 3. Change in Quality of Life Assessment Questionnaire (Time Frame 6 months) 4. Change in standardized clinical & laboratory criteria(Time Frame 6 months) 5. Number of adverse events as a measure of safety (Time Frame 1, 3 months) TimePoints: 1, 3 ,6 Months	2015-03-02	Actual					6	Actual
257387	307-IVY-SC-002 NCT02442037 TrialTroveID-257387 UCMSC-UC	Safety and Efficacy of Human Umbilical-Cord-derived Mesenchymal Stem Cell Transplantation in Active Ulcerative Colitis	I/II	Completed	Autoimmune/Inflammation	Ulcerative Colitis	Mild; Moderate	Colitis; Colitis, Ulcerative; Inflammatory Bowel Diseases; Ulcer	Trialtrove	(Other Hospital/Academic/Medical Center)	Sponsor	Academic					allogeneic stem cells	Not applicable		Antidiabetic; Anticancer, immunological; Cognition enhancer	Biological > Cellular > Cell origin; Biological > Cellular > Cell type > Stem cell								To study the safety and efficacy of umbilical-cord-derived mesenchymal stem cell (UC-MSC) in patients with active ulcerative colitis.	Adverse Events Safety and Tolerability	Safety/Toxicity > Adverse Drug Reactions Safety/Toxicity > Safety And Tolerability	Primary Outcome Measures: Safety will be determined by the assessment of major adverse events. [ Time Frame: Within the six months after intravenous infusion ] Safety will be determined by the assessment of major adverse events defined as fever, allergy or any other intravenous infusion adverse events.	C reactive protein Clinical Disease Activity Index Ulcerative Colitis Endoscopic Index of Severity	Efficacy > Inflammatory Assessment Efficacy > Clinical Response Efficacy > Clinical Response	Secondary Outcome Measures: Clinical response (CDAI points) [ Time Frame: Post first cell transplantation: 3 weeks and months 1,3 and 6 ] CDAI is defined as Clinical Disease Activity Index. Endoscopic improvement is assessed by UCEIS. [ Time Frame: Post first cell transplantation 6 months ] UCEIS is defined as Ulcerative Colitis Endoscopic Index of Severity. Level of C-reactive protein [ Time Fra…	2015-05-01	Actual	18	Anticipated	2016-10-30	Anticipated	6	Anticipated	2017-05-31	Anticipated			1.67	Anticipated
254975	ASPEFIC1 NCT02403232 TrialTroveID-254975	Autologous Adipose-derived Stem Cells (ASCs) for the Treatment of Perianal Fistula in Crohn Disease: A Pilot Study	II	Completed	Autoimmune/Inflammation	Crohn's Disease	Fistulizing	Crohn Disease; Fistula; Rectal Fistula	Trialtrove	(Other Hospital/Academic/Medical Center)	Sponsor	Academic					human adipose derived stem cells, unspecified	Not applicable		Antiarthritic, other	Biological > Cellular > Cell origin; Biological > Cellular > Cell type > Stem cell	infliximab (iv)	Tumour necrosis factor alpha antagonist	tumor necrosis factor	GI inflammatory/bowel disorders; Anti-infective, other; Cardiostimulant; Antipsoriasis; Vulnerary; Anti-inflammatory; Antiarthritic, immunological; Musculoskeletal; Analgesic, other; COPD treatment	Biological > Protein > Antibody > Chimaeric monoclonal antibody			To evaluate the efficacy of the use of ACSS in crohn related perianal fistulas To improve fistula healing at 1 year from 25% to 65%.	Fistula healing	Efficacy > Clinical Response	Primary Outcome Measures: Healing fistula [ Time Frame: 62 weeks ]	Crohn's Disease Activity Index Fistula healing Mortality Quality of Life	Efficacy > Clinical Response Efficacy > Clinical Response Efficacy > Clinical Failure HEOR > Health-Related Quality Of Life	Secondary Outcome Measures: Morbidity [ Time Frame: 62 week ] Quality of life modification [ Time Frame: 62 week ] Relation between Crohns Disease Activity Index and fistula healing [ Time Frame: 62 week ] Mortality [ Time Frame: 62 week ]	2014-12-01	Actual	21.49	Anticipated	2016-09-15	Anticipated	14.5	Actual	2017-12-31	Anticipated			0.47	Anticipated
253616	EudraCT Number: 2014-003321-17 NCT02558543 Scl104 SCLERADEC II SCLERADEC-II scleradec2 TrialTroveID-253616	Subcutaneous Injection of Autologous Adipose Tissue-derived Stromal Vascular Fraction Into the Fingers of Patients With Systemic Sclerosis : Controlled Clinical Trial With Efficacy Assessment	II/III	Terminated	Autoimmune/Inflammation	Scleroderma	Systemic - diffuse; Systemic - limited (CREST); Systemic - vascular symptoms	CREST Syndrome; Scleroderma, Diffuse; Scleroderma, Systemic; Systemic Scleroderma	Trialtrove	(Other Hospital/Academic/Medical Center) Plus Therapeutics {Cytori Therapeutics}	Sponsor Collaborator	Academic Industry, all other pharma	United States	TX	Austin	78756	ECCS-50	Angiogenesis stimulant	Not applicable	Alimentary/Metabolic, other; GI inflammatory/bowel disorders; Hepatoprotective; Stomatological; Radio/chemoprotective; Cardiovascular; Dermatological; Vulnerary; Urological; Antiarthritic, other; Musculoskeletal; Neuroprotective	Biological > Cellular > Cell origin > Autologous; Biological > Cellular > Cell type > Connective tissue cell > Adipocyte; Biological > Cellular > Cell type > Stem cell						CD96; LIMS1	Diagnostic; Prognostic	To evaluate single dose of ECCS-50 or placebo in patients with scleroderma. To evaluate the efficacy of subcutaneous injection of autologous adipose tissue-derived stromal vascular fraction Into the fingers of patients with systemic sclerosis	Cochin Hand Function Scale	Efficacy > Patient Assessment Instruments	Primary endpoint: CHFS at 3 months. Primary Outcome Measures: Cochin hand functional scale [ Time Frame: 3 months ] effects of SVF injections in the fingers of patients suffering from SSc evaluated at 3 months, in comparison to the control group The primary endpoint is improvement over baseline in the Cochin Hand Function Scale at 3 months.	Adverse Events Cochin Hand Function Scale Quality of Life Scleroderma Health Assessment Questionnaire Visual Analog Scale	Safety/Toxicity > Adverse Drug Reactions Efficacy > Patient Assessment Instruments HEOR > Health-Related Quality Of Life HEOR > Health-Related Quality Of Life (Patient Reported Outcomes) Efficacy > Symptom Assessment (Patient Reported Outcomes)	Secondary endpoints: - CHFS at other visits - Raynaud’s Condition Score - S-HAQ - VAS - Modified Rodnan - Functional hand assessment - Capillaroscopy - Adverse events Secondary Outcome Measures: the pain in the hands (EVA pain scale), [ Time Frame: 6 months ] effects of SVF injections in the fingers of patients suffering from SSc on evaluated at 1.3 and 6 months, in comparison to the control grou…	2015-10-19	Actual	27.14	Actual	2018-01-22	Actual	3	Actual	2018-04-23	Actual	2021-07-23	Actual	0.25	Actual
227393	2008BAI59B03/2011AA020119 MSCsTreatPBC NCT01440309 TrialTroveID-227393	Phase I Clinical Trial, Randomized, Controlled, to Evaluate the Efficacy and Safety of Therapy With Allogenic Mesenchymal Stem Cells From Bone Marrow for Patients With Refractory Primary Biliary Cirrhosis	I	Completed	Autoimmune/Inflammation	Primary Biliary Cholangitis	Treatment resistant PBC	Liver Cirrhosis; Liver Cirrhosis, Biliary	Trialtrove	Chinese Academy of Medical Sciences Peking Union Medical College Hospital, CAMS	Sponsor Collaborator	Government Academic					allogeneic stem cells	Not applicable		Antidiabetic; Anticancer, immunological; Cognition enhancer	Biological > Cellular > Cell origin; Biological > Cellular > Cell type > Stem cell	ursodiol, unspecified	Unidentified pharmacological activity		Hypolipaemic/Antiatherosclerotic	Small molecule > Synthetic small molecule	albumin; TNF	Diagnostic; Predictive; Predisposing; Prognostic	Brief Summary: The study is designed to evaluate the safety and efficacy of intravenous administration of bone marrow derived mesenchymal stem cells for patients with refractory primary biliary cirrhosis (PBC). Detailed Description: Primary biliary cirrhosis (PBC) is an organ-specific inflammatory disease and characterized by immune mediated destruction of intrahepatic bile ducts, then lead to li…	Alkaline phosphatase (ALP)	Efficacy > Laboratory Measurements	Serum level of alkaline phosphatase Serum level of alkaline phosphatase will be measured at entry, 1 months，3 months, 6 months and 24 months after therapy 24 months after MSCs administration	Fatigue PBC-40 Quality of Life Questionnaire Visual Analog Scale	Efficacy > Symptom Assessment HEOR > Health-Related Quality Of Life (Patient Reported Outcomes) Efficacy > Symptom Assessment (Patient Reported Outcomes)	Histological changes in liver biopsies Liver biopsy of each patient will be taken before entry into therapeutic trials and at 6 months after therapy. 6 months after therapy Serum levels of TNF-alpha serum levels of TNF-alpha will be assessed before entry into therapeutic trials and at 6 months after therapy 6 months after therapy changes in fatigue changes in fatigue will be evaluated before test…	2011-11-01	Actual							2013-11-30	Anticipated
226375	ANTG-ASC-210 NCT01314092 TrialTroveID-226375	Phase II Study to Evaluate Efficacy and Safety of ANTG-ASC (Autologous Cultured Adipose-derived Stem Cells) on the Complex Fistula Patients	II	Terminated	Autoimmune/Inflammation	Crohn's Disease	Fistulizing	Crohn Disease; Fistula	Trialtrove	Bukwang Pharmaceutical/Anterogen	Sponsor	Industry, all other pharma	South Korea		Seoul		ANT-SM	Not applicable	Not applicable	GI inflammatory/bowel disorders; Vulnerary; Musculoskeletal; Neurological	Biological > Cellular > Cell origin > Autologous; Biological > Cellular > Cell type > Stem cell								To evaluate efficacy and safety of autologous adipose stem cells on complex perianal fistula.	Fistula healing	Efficacy > Clinical Response	Primary Outcome Measures: Number of patients with complete closure of fistula (week 8) [ Time Frame: 8 weeks ] Proportion of patients with completely closed fistula (week 8)	Adverse Events Fistula healing	Safety/Toxicity > Adverse Drug Reactions Efficacy > Clinical Response	Secondary Outcome Measures: Grade of investigator's satisfaction [ Time Frame: 8 weeks ] Grade of investigator's satisfaction (8 weeks after final dose) very satisfaction satisfaction somewhat satisfaction unsatisfaction very unsatisfaction Number of patients with closed fistula [ Time Frame: 8 weeks ] proportion of patients with completely closed fistula (every visits) proportion of patients wit…	2011-01-01	Actual	43.99	Actual	2014-09-01	Actual	2	Actual	2014-09-01	Actual			0.06	Actual
222535	NCT02396238 STAR TrialTroveID-222535	A Pivotal, Randomized, Double Blind, Placebo-Controlled Study of Cytori Cell Therapy in Patients with Impaired Hand function in Scleroderma STAR (Scleroderma Treatment with Celution Processed Adipose Derived Regenerative Cells)	III	Completed	Autoimmune/Inflammation	Scleroderma	Systemic - diffuse; Systemic - limited (CREST); Systemic - vascular symptoms	CREST Syndrome; Raynaud Disease; Scleroderma, Diffuse; Scleroderma, Localized; Scleroderma, Systemic; Systemic Scleroderma	Trialtrove	Plus Therapeutics {Cytori Therapeutics}	Sponsor	Industry, all other pharma	United States	TX	Austin	78756	ECCS-50	Angiogenesis stimulant	Not applicable	Alimentary/Metabolic, other; GI inflammatory/bowel disorders; Hepatoprotective; Stomatological; Radio/chemoprotective; Cardiovascular; Dermatological; Vulnerary; Urological; Antiarthritic, other; Musculoskeletal; Neuroprotective	Biological > Cellular > Cell origin > Autologous; Biological > Cellular > Cell type > Connective tissue cell > Adipocyte; Biological > Cellular > Cell type > Stem cell						ARPP21; DMP1; LIMS1; STAR	Diagnostic; Prognostic	To assess the safety and efficacy of a single administration of Cytori Cell Therapy in scleroderma patients affecting the hands and fingers.	Cochin Hand Function Scale Safety and Tolerability	Efficacy > Patient Assessment Instruments Safety/Toxicity > Safety And Tolerability	Primary Outcome Measures : Cochin score [ Time Frame: 24 Weeks ] The primary objective of this study is to assess the safety and efficacy of the Celution Device in the processing of an autologous graft consisting of adipose derived regenerative cells (ADRCs) in the treatment of hand dysfunction due to scleroderma. The STAR trial plans to use the Cochin Hand Function Scale (CHFS), a validated meas…	Adverse Events Clinical Global Impression EQ-5D Grip Strength Health Assessment Questionnaire Disability Index Health Assessment Questionnaire Raynaud's Disease intensity Scleroderma Health Assessment Questionnaire Serious Adverse Events	Safety/Toxicity > Adverse Drug Reactions Efficacy > Patient Assessment Instruments HEOR > Health-Related Quality Of Life (Patient Reported Outcomes) Efficacy > Patient Assessment Instruments HEOR > Health-Related Quality Of Life (Patient Reported Outcomes) HEOR > Health-Related Quality Of Life (Patient Reported Outcomes) Efficacy > Patient Assessment Instruments HEOR > Health-Related Quality Of L…	Secondary Outcome Measures : Cochin score [ Time Frame: 48 Weeks ] Raynaud's Condition Score [ Time Frame: 24 Weeks ] Scleroderma Health Assessment Questionnaire (SHAQ) [ Time Frame: 24 Weeks ] Other Outcome Measures: Cochin Score [ Time Frame: up to 48 Weeks ] Raynaud's Condition Score [ Time Frame: up to 48 Weeks ] Scleroderma Health Assessment Questionnaire (SHAQ) [ Time Frame: up to 48 Weeks …	2015-05-15	Actual	12.78	Actual	2016-06-07	Actual	6	Actual	2016-12-06	Actual	2017-07-24	Actual	0.36	Actual
220530	ADMIRE-CD II ADMIRE-CD-II Cx601-0303 EudraCT Number: 2017-000725-12 MOH_2018-05-09_001964 NCT03279081 S18-00176 TrialTroveID-220530	A Phase-III Randomized, Double-blind, Parallel-group, Placebo-controlled,International, Multicentre Study to Assess Efficacy and Safety of Cx601, Adult Allogeneic Expanded Adipose-derived Stem Cells (eASC) for the Treatment of Complex Perianal Fistula(s) in Patients With Crohn's Disease .ADMIRE-CD-II Over a Period of 24 Weeks and a Follow up Period up to 52 Weeks	III	Completed	Autoimmune/Inflammation	Crohn's Disease	Fistulizing; Remission; Treatment resistant	Crohn Disease; Fistula	Trialtrove	Takeda/TiGenix {Cellerix}	Sponsor	Industry, Top 20 Pharma	Japan		Tokyo	103-8668	darvadstrocel			GI inflammatory/bowel disorders; Vulnerary	Biological > Cellular; Biological > Cellular > Cell origin > Allogeneic; Biological > Cellular > Cell type > Connective tissue cell > Adipocyte; Biological > Cellular > Cell type > Stem cell						CRP; NR5A2; STMN1; TNF	Diagnostic; Predictive; Predisposing; Prognostic	To evaluate the efficacy and safety of Cx601 and 52 weeks after a single dose administration of the product in the treatment of complex perianal fistulas in Crohn's disease patients. To assess efficacy and safety of Cx601, adult allogeneic expanded adipose-derived stem cells (eASC), for the treatment of complex perianal fistula(s) in patients with Crohn's disease over a period of 24 weeks and a f…	Magnetic Resonance Imaging Safety and Tolerability	Efficacy > Imaging Safety/Toxicity > Safety And Tolerability	Main objective: To evaluate the Combined Remission of complex perianal fistula(s), defined as the clinical assessment at Week 24 of closure of all treated external openings that were draining at baseline despite gentle finger compression, and absence of collections >2 cm (in at least 2 dimensions) confirmed by blinded central MRI assessment at Week 24. Primary endpoint: Remission of fistulous dis…	Adverse Events Clinical Remission Fistula healing Magnetic Resonance Imaging Safety and Tolerability Serious Adverse Events Time to clinical response Time to Remission Treatment Emergent Adverse Events Vital signs	Safety/Toxicity > Adverse Drug Reactions Efficacy > Disease Progression Efficacy > Clinical Response Efficacy > Imaging Safety/Toxicity > Safety And Tolerability Safety/Toxicity > Serious Adverse Events Efficacy > Clinical Response Efficacy > Disease Progression Safety/Toxicity > Adverse Drug Reactions Safety/Toxicity > Serious Adverse Events	Secondary objectives: To evaluate the efficacy and safety of Cx601 as compared to placebo in clinical parameters and time-related endpoints at Weeks 24 and 52, and to evaluate how many patients with Combined Remission at Week 24 have sustained remission at Week 52 and those who relapse by Week 52. Secondary endpoints at Weeks 24 and 52 - Clinical Remission - Response - Time to Clinical Remission …	2017-09-15	Actual	58.55	Actual	2022-08-01	Actual	11.8	Actual	2023-07-26	Actual	2023-10-17	Actual	0.06	Actual
219982	TrialTroveID-219982	Allogeneic Mesenchymal Stem Cell Transplantation for Lupus Nephritis Patients Refractory to Conventional Therapy	IV	Completed	Autoimmune/Inflammation	Lupus	Disease flare; Nephritis; Treatment resistant	Lupus Nephritis; Systemic Lupus Erythematosus	Trialtrove	(Other Hospital/Academic/Medical Center)	Sponsor	Academic					allogeneic stem cells	Not applicable		Antidiabetic; Anticancer, immunological; Cognition enhancer	Biological > Cellular > Cell origin; Biological > Cellular > Cell type > Stem cell						RBM10; RPS11	Diagnostic; Prognostic	To analyze the role of allogeneic MSCT to induce renal remission in patients with active and refractory lupus nephritis (LN). To analyze the 12-month clinical outcome and safety profile of allogeneic MSCT in patients with refractory LN, who did not respond to conventional treatment regimens.	Complete renal response Partial response	Efficacy > Clinical Response Efficacy > Clinical Response/Remission	The primary outcome was complete renal remission (CR) and partial remission (PR) at each follow-up, as well as renal flares.			The secondary outcome included renal activity score, total disease activity score, renal function and serologic index.	2007-03-01	Actual	43.1	Actual	2010-10-01	Actual	12	Actual	2011-09-30	Actual	2014-03-10	Actual	1.88	Actual
216462	Darvadstrocel-3004 EUCT number: 2023-503973-39-00 EudraCT Number: 2020-003193-48 jRCT2033200314 NCT04701411 NL74808.000.20 TrialTroveID-216462 U1111-1255-0745	A Phase 3, Open-Label, Multicenter Study to Evaluate the Efficacy and Safety of Darvadstrocel in the Treatment of Complex Perianal Fistula in Pediatric Subjects with Crohn’s Disease over a Period of 24 Weeks and an Extended Follow-up Period for a Total of up to 52 Weeks.	III	Open	Autoimmune/Inflammation	Crohn's Disease	Fistulizing; Mild; Remission; Treatment resistant	Crohn Disease; Fistula; Rectal Fistula	Trialtrove	Takeda Takeda/TiGenix {Cellerix}	Sponsor Collaborator	Industry, Top 20 Pharma Industry, Top 20 Pharma	Japan Japan		Tokyo Tokyo	103-8668 103-8668	darvadstrocel			GI inflammatory/bowel disorders; Vulnerary	Biological > Cellular; Biological > Cellular > Cell origin > Allogeneic; Biological > Cellular > Cell type > Connective tissue cell > Adipocyte; Biological > Cellular > Cell type > Stem cell						albumin; GPT; TNF	Diagnostic; Predictive; Predisposing; Prognostic	To Evaluate the Efficacy and Safety of Darvadstrocel in the Treatment of Complex Perianal Fistula in Pediatric Subjects with Crohn’s Disease over a Period of 24 Weeks and an Extended Follow-up Period for a Total of up to 52 Weeks.	Fistula healing Magnetic Resonance Imaging	Efficacy > Clinical Response Efficacy > Imaging	Primary endpoint: Remission of perianal fistulising Crohn´s disease at week 24, defined as closure of all external openings that were draining at the start of the study. Primary Endpoint-Efficacy endpoint Proportion of subjects who achieve combined remission at Week 24, where combined remission is defined as: a) The closure of all treated external openings that were draining at baseline despite g…	Adverse Events Clinical Remission Ectopic pregnancy Fistula healing Heart rate Safety and Tolerability Serious Adverse Events Time to clinical response Time to Remission Vital signs	Safety/Toxicity > Adverse Drug Reactions Efficacy > Disease Progression Efficacy > Clinical Failure Efficacy > Clinical Response Safety/Toxicity > Cardiac Measures/Events Safety/Toxicity > Safety And Tolerability Safety/Toxicity > Serious Adverse Events Efficacy > Clinical Response Efficacy > Disease Progression Safety/Toxicity > Serious Adverse Events	The study will have a follow-up period of one year. Secondary objectives: To evaluate; the efficacy of darvadstrocel in clinical remission at Week 24 and Week 52 for the treatment of complex perianal fistula in pediatric subjects with CD aged 4 to <18 years. the efficacy of darvadstrocel in clinical response at Week 24 and Week 52 for the treatment of complex perianal fistula in pediatric subject…	2021-06-30	Actual	42.01	Anticipated	2024-12-29	Anticipated	6	Anticipated	2025-06-30	Anticipated			0.02	Anticipated
215586	BMT 12 NCT02225795 TrialTroveID-215586 VICCNCPED1477	A Pilot Study of Autologous Hematopoietic Stem Cell Transplantation With Post-transplant Cyclophosphamide for Children and Young Adults with Refractory Crohn's Disease.	II	Terminated	Autoimmune/Inflammation	Crohn's Disease	Moderate; Remission; Severe; Treatment resistant	Crohn Disease	Trialtrove	(Other Hospital/Academic/Medical Center)	Sponsor	Academic					autologous stem cell	Not applicable		Miscellaneous	Biological > Cellular > Cell origin; Biological > Cellular > Cell type > Stem cell						CD19; CD34; CD4; CD8A; IL2RA; IL7R; ISG20; TNF	Diagnostic; Predictive; Predisposing; Prognostic	To estimate the feasibility, safety and benefit of immunoablation with hematopoietic stem cell transplantation (HSCT) using autologous stem cells followed by administration of post-transplant cyclophosphamide for children and young adults with refractory Crohn's disease (CD).	Transplant related mortality	Safety/Toxicity > Serious Adverse Events	Primary Outcome Measures: To determine the feasibility and toxicity of immunoablation with HSCT and post-HSCT infusion of cyclophosphamide in children and young adults with refractory Crohn's disease (CD). [ Time Frame: first 100 days post HSCT ] This is a composite outcome to determine the feasibility and toxicity of immunoablation with HSCT and post-HSCT infusion of cyclophosphamide in children…	Clinical Remission Crohn's Disease Activity Index Systemic steroids	Efficacy > Disease Progression Efficacy > Clinical Response Efficacy > Clinical Response	Secondary Outcome Measures: 1. Incidence of viral reactivations - CMV and EBV [ Time Frame: First 100 days post HSCT ] 2. Incidence of invasive fungal infections [ Time Frame: within first 100 days post HSCT ] 3. Immune reconstitution after HSCT [ Time Frame: Until the study is closed which is anticipated to be approximately 3 years. ] 3. Immune reconstitution after HSCT lymphocyte subpopulations…	2014-08-01	Actual	59.99	Anticipated	2019-08-01	Anticipated	3.3	Actual	2019-08-31	Anticipated			0	Anticipated
214538	NCT02213705 TrialTroveID-214538	Treatment of Refractory Severe Systemic Scleroderma by Injection of Allogeneic Mesenchymal Stem Cells	I/II	Completed	Autoimmune/Inflammation	Pulmonary Fibrosis; Scleroderma	Comorbid condition; Systemic - diffuse	Pulmonary Fibrosis; Scleroderma, Diffuse; Scleroderma, Localized; Scleroderma, Systemic; Systemic Scleroderma	Trialtrove	Assistance Publique - Hopitaux de Paris	Sponsor	Academic					allogeneic stem cells	Not applicable		Antidiabetic; Anticancer, immunological; Cognition enhancer	Biological > Cellular > Cell origin; Biological > Cellular > Cell type > Stem cell						CD4	Diagnostic; Predictive; Predisposing; Prognostic	To evaluate toxicity and efficacy of allogeneic mesenchymal stem cell therapy to treat severe systemic sclerosis. To test the safety and feasibility of a single intravenous injection of intrafamilial allogeneic bone marrow-derived mesenchymal stromal cells to treat severe diffuse systemic sclerosis. Safety was assessed in all participants during the 24-month follow-up period.	Common Terminology Criteria for Adverse Events Serious Adverse Events	Safety/Toxicity > Adverse Drug Reactions Safety/Toxicity > Serious Adverse Events	Primary objective : To analyze the tolerance for administration of allogeneic MSCs in the treatment of severe diffuse SSc, or rapidly progressing SSc that is refractory to conventional treatments with cyclophosphamide. Primary Outcome Measures : Immediate Toxicity [ Time Frame: 10 days ] Immediate Toxicity/tolerance defined as grade 3 or above toxicity base on the CTCAE - Cancer Therapy Evaluatio…	Blood gas analysis Cardiac Telemetry Change in FVC Creatinine kinase level DLCO Event-free survival Immunogenicity Magnetic Resonance Imaging mPAP Patient survival Progression-free survival Pulmonary artery pressure Scleroderma Health Assessment Questionnaire Total Lung Capacity Urine protein level	Efficacy > Respiratory Function Safety/Toxicity > Cardiac Measures/Events Efficacy > Respiratory Function Safety/Toxicity > Laboratory Measurements Efficacy > Respiratory Function Efficacy > Survival Safety/Toxicity > Adverse Drug Reactions Efficacy > Imaging Efficacy > Hemodynamic Parameters Efficacy > Clinical Response Efficacy > Survival Efficacy > Pulmonary Pressure Measurements HEOR > Health…	Secondary objectives : 1) Feasibility of administering allogeneic MSCs in the treatment of severe diffuse SSc, or rapidly progressing SSc that is refractory to conventional treatment with cyclophosphamide. 2) Tolerance more than three months after injection (including absence of malignancies). 3) Clinical response to MSC treatment, and efficacy on SSc progression: 3, 6, 9 and 12 months after the …	2014-03-24	Actual	70.28	Actual	2020-01-30	Actual	0.33	Actual	2020-02-09	Actual	2022-01-05	Actual	0.28	Actual
212837	TrialTroveID-212837	A Clinical Study of Human Umbilical Cord Mesenchymal Stem Cells for the Treatment of Systemic Lupus Erythamatosus	II	Terminated	Autoimmune/Inflammation	Lupus	(N/A)	Systemic Lupus Erythematosus	Trialtrove	Shenzhen Beike Biotechnology Co.	Sponsor	Industry, all other pharma	China		Shenzhen	518057	human umbilical cord mesenchymal stem cells, Beike Biotech	Unidentified pharmacological activity	Unspecified	Hepatoprotective; Immunosuppressant; Musculoskeletal; Antiparkinsonian; Multiple sclerosis treatment; Neurological; Ophthalmological, other	Biological > Cellular; Biological > Cellular > Cell origin > Autologous; Biological > Cellular > Cell type > Stem cell								To evaluate human umbilical cord mesenchymal stem cells for the treatment of systemic lupus erythamatosus.							2017-12-01	Anticipated
212038	TrialTroveID-212038	A Phase II Randomized, Double-Blind, Comparative Study of CX611 in Patients Exhibiting Substantial Disease Activity of Rheumatoid Arthritis Despite Treatment with Methotrexate and Corticosteroids	II	Terminated	Autoimmune/Inflammation	Rheumatoid Arthritis	DMARD resistant; Early; Treatment resistant	Arthritis, Rheumatoid; Rheumatoid Arthritis	Trialtrove	Takeda/TiGenix {Cellerix}	Sponsor	Industry, Top 20 Pharma	Japan		Tokyo	103-8668	CX-611	Not applicable	Not applicable	GI inflammatory/bowel disorders; Septic shock treatment; Immunosuppressant; Antiarthritic, other	Biological > Cellular > Cell origin > Allogeneic; Biological > Cellular > Cell type > Connective tissue cell > Adipocyte; Biological > Cellular > Cell type > Stem cell								To test the efficacy of Cx611 in patients exhibiting substantial disease activity of rheumatoid arthritis despite treatment with methotrexate and corticosteroids, but unexposed to a biological drug.	Systemic steroids	Efficacy > Clinical Response					2015-12-01	Anticipated	12.02	Anticipated	2016-12-01	Anticipated					2017-12-01	Anticipated
211349	ANTG-ASC-301 NCT04612465 TrialTroveID-211349	Phase III Clinical Study to Evaluate Efficacy and Safety of ASC(Autologous Adipose-derived Stem Cells) and Fibringlue or Fibringlue in Patients with Crohn's Fistula.: A Randomized Study	III	Open	Autoimmune/Inflammation	Crohn's Disease	Fistulizing	Crohn Disease; Fistula	Trialtrove	Bukwang Pharmaceutical/Anterogen	Sponsor	Industry, all other pharma	South Korea		Seoul		fibrin sealant, unspecified ANT-SM	Fibrinogen stimulant Not applicable	Not applicable	Haemostatic; Vulnerary GI inflammatory/bowel disorders; Vulnerary; Musculoskeletal; Neurological	Small molecule > Synthetic small molecule Biological > Cellular > Cell origin > Autologous; Biological > Cellular > Cell type > Stem cell						TNF	Diagnostic; Predictive; Predisposing; Prognostic	To evaluate the efficacy and safety of ASC(Autologous Adipose-derived Stem Cells) and Fibringlue or Fibringlue in patients with Crohn's Fistula.	Fistula healing	Efficacy > Clinical Response	Primary Outcome Measures: Proportion of subjects who are completely blocked fistula [ Time Frame: In the 8th week after 1st injection ] complete blockage	Fistula healing	Efficacy > Clinical Response	Secondary Outcome Measures: Proportion of subjects who are completely blocked fistula [ Time Frame: During 12 months after injection ] complete blockage Proportion of subjects who are more than 50% blocked fistula [ Time Frame: During 12 months after injection ] 50% blockage Score of evaluation about Investigator satisfaction using questionnaire [ Time Frame: In the 8th week, 6th month and 12th m…	2020-01-09	Actual	51.71	Anticipated	2024-04-30	Anticipated	2	Anticipated	2024-06-30	Anticipated			0.23	Anticipated
210041	NCT02150551 STOMP TrialTroveID-210041	Safety and Tolerability Of Allogeneic Mesenchymal Stromal Cells in Pediatric Inflammatory Bowel Disease	I	Completed	Autoimmune/Inflammation	Crohn's Disease; Ulcerative Colitis	Moderate; Severe; Treatment resistant	Colitis, Ulcerative; Crohn Disease; Inflammatory Bowel Diseases; Intestinal Diseases	Trialtrove	(Other Hospital/Academic/Medical Center)	Sponsor	Academic					allogeneic mesenchymal stromal cells, unspecified	Not applicable		Miscellaneous	Biological > Cellular > Cell origin; Biological > Cellular > Cell type > Stem cell						GPT	Predisposing; Prognostic	To test the safety and tolerability of donor mesenchymal stromal cells in children with inflammatory bowel disease.	Adverse Events Safety and Tolerability Serious Adverse Events	Safety/Toxicity > Adverse Drug Reactions Safety/Toxicity > Safety And Tolerability Safety/Toxicity > Serious Adverse Events	Number of Subjects Who Experience Serious Adverse Events, Adverse Events, and/or Early Treatment Discontinuations. [ Time Frame: 45 days after the last infusion ] Safety and tolerability of the administration of human allogeneic bone marrow-derived stromal cells to children and young adults with IBD, measured by the frequency of any SAEs, AEs and/or early treatment discontinuations. Weekly infusi…	C reactive protein Calprotectin Pediatric Crohn's Disease Activity Index Pediatric Ulcerative Colitis Activity Index	Efficacy > Inflammatory Assessment Efficacy > Inflammatory Assessment Efficacy > Clinical Response Efficacy > Patient Assessment Instruments	Proportion of Patients With Clinical Response [ Time Frame: 45 days after last infusion ] Proportion of subjects that achieve a clinical response by 45 days after last infusion, as defined by a decrease in PCDAI from baseline by greater than or equal to 12.5 points (for CD) or a decrease in PUCAI of greater than or equal to 20 points (for UC). Number of Subjects Demonstrating an Improvement of La…	2018-06-07	Actual	1.48	Actual	2018-07-22	Actual	1.48	Actual	2018-09-05	Actual	2023-01-20	Actual	0.68	Actual
204313	J13134 NCT02080195 TrialTroveID-204313	Pilot Study of Nonmyeloablative Conditioning and Transplantation of Human Leukocyte Antigen (HLA)-Matched, Partially HLA-mismatched, HLA-haploidentical or Matched Unrelated Bone Marrow for Patients With Refractory SLE	I/II	Terminated	Autoimmune/Inflammation	Lupus	Treatment resistant	Graft vs Host Disease; Systemic Lupus Erythematosus	Trialtrove	Sidney Kimmel Comprehensive Cancer Center at Johns Hopkins {Johns Hopkins Oncology Center} (Other government agency)	Sponsor Collaborator	Academic Government					cyclophosphamide fludarabine (IV) mesna mycophenolate mofetil (tablet) tacrolimus (capsule) Thymoglobulin autologous stem cell	Immunosuppressant; DNA inhibitor DNA synthesis inhibitor; Ribonucleoside diphosphate reductase inhibitor; DNA repair enzyme inhibitor Unidentified pharmacological activity Immunosuppressant; Inosine monophosphate dehydrogenase inhibitor Immunosuppressant; Calcineurin inhibitor; T cell inhibitor T cell inhibitor Not applicable	ribonucleotide reductase catalytic subunit M1; ribonucleotide reductase regulatory subunit M2 inosine monophosphate dehydrogenase 1 FKBP prolyl isomerase 1A Not applicable	Anticancer, alkylating; Immunosuppressant Anticancer, antimetabolite Radio/chemoprotective GI inflammatory/bowel disorders; Immunomodulator, anti-infective; Anticancer, other; Antipruritic/inflamm, non-allergic; Dermatological; Urological; Immunological, unspecified; Immunosuppressant; Antiarthritic, other; Musculoskeletal; Antiasthma GI inflammatory/bowel disorders; Antipruritic/inflamm, allergi…	Small molecule > Synthetic small molecule Small molecule > Synthetic small molecule Small molecule > Synthetic small molecule Small molecule > Semisynthetic small molecule Natural product > Bacterial Biological > Protein > Antibody > Non-monoclonal antibody Biological > Cellular > Cell origin; Biological > Cellular > Cell type > Stem cell								To determine if bone marrow transplant (BMT) from a less specific pool of donors in combination with high dose cyclophosphamide can induce remission of refractory systemic lupus erythematosus. To improve the salvage rate for patients with refractory systemic lupus erythematosus through a reformatting of the immune system.			Primary Outcome Measures: * The feasibility of the conditioning regimen and post transplantation cyclophosphamide in refractory SLE patients with donors having various degrees of matching [ Time Frame: 60 days ]	Complete response Event-free survival	Efficacy > Clinical Response/Remission Efficacy > Survival	Secondary Outcome Measures: * Evaluation of the improvement in the RIFLE score with the goal as target organ complete response with no worsening in any other organ [ Time Frame: 1 year ] * The overall survival (OS) and event-free survival (EFS) [ Time Frame: 1 year ] * The incidences of primary and secondary graft failure [ Time Frame: 60 days ] * The cumulative incidence of acute and chronic gra…	2014-10-01	Actual	29.87	Actual	2017-03-28	Actual	12	Actual	2017-03-28	Actual	2018-10-02	Actual	0.03	Actual
197351	NCT01985464 TBS-UCMSCRA-001 TrialTroveID-197351	Feasibility Study of Umbilical Cord Tissue Derived Mesenchymal Stem Cells (UC-MSC) in Disease Modifying Anti-Rheumatic Drugs (DMARD) Resistant Rheumatoid Arthritis	I/II	Completed	Autoimmune/Inflammation	Rheumatoid Arthritis	DMARD resistant; Remission; Treatment resistant	Arthritis; Arthritis, Rheumatoid; Rheumatoid Arthritis	Trialtrove	Translational Biosciences	Sponsor	Industry, all other pharma	United States				allogeneic umbilical cord cells (IV), Translational Biosciences		Not applicable	Antiarthritic, other; Multiple sclerosis treatment; Neurological	Biological > Cellular > Cell origin > Allogeneic; Biological > Cellular > Cell type > Stem cell > Mesenchymal stem cell						CRP; EPO	Diagnostic; Predictive; Predisposing; Prognostic	To investigate allogeneic human umbilical cord tissue-derived stem cells injected intravenously once per day for 5 days is a safe and useful procedure in inducing remission of RA in patients resistant to standard DMARD therapy.	Adverse Events Safety and Tolerability	Safety/Toxicity > Adverse Drug Reactions Safety/Toxicity > Safety And Tolerability	Primary Outcome Measures: Number of participants with adverse events [ Time Frame: 12 months ] The primary objective of safety will be defined as freedom from treatment associated adverse events for the period of one year.	C reactive protein DAS28 Erythrocyte Sedimentation Rate EULAR Response Criteria Quality of Life Rheumatoid factor test	Efficacy > Inflammatory Assessment Efficacy > Clinical Response Efficacy > Inflammatory Assessment Efficacy > Patient Assessment Instruments HEOR > Health-Related Quality Of Life Efficacy > Inflammatory Assessment	Secondary Outcome Measures: Number of participants with a change in disease activity index as measured by 28-DAS Score [ Time Frame: 12 months ] Number of participants with a change in current disease activity as measured by EULAR Response Criteria [ Time Frame: 12 months ] Change from baseline quality of life measure (based on Stanford HAQ) [ Time Frame: 12 months ] Change from baseline C-reacti…	2013-10-01	Actual	62	Anticipated	2018-12-01	Anticipated	12	Anticipated	2019-12-31	Anticipated			0.32	Anticipated
194229	EudraCT Number: 2012-002067-10 MSC-JIA NL40454.000.13 NTR4146 TrialTroveID-194229	Mesenchymal stromal cells for treatment of drug resistant pediatric Juvenile idiopathic arthritis.	I/II	Completed	Autoimmune/Inflammation	Rheumatoid Arthritis	DMARD resistant; Juvenile RA; Treatment naive; Treatment resistant	Arthritis, Juvenile; Arthritis, Rheumatoid; Rheumatoid Arthritis	Trialtrove	(Other government agency) University Medical Centre Utrecht, Netherlands	Sponsor Sponsor	Government Academic					allogeneic mesenchymal stromal cells, unspecified	Not applicable		Miscellaneous	Biological > Cellular > Cell origin; Biological > Cellular > Cell type > Stem cell						CD4; CD68; CD8A; CRP; DMP1; STX2	Diagnostic; Predictive; Predisposing; Prognostic	To test the hypothesis that intraarticular injection of MSC in therapy refractory JIA patients has the potential to have clinical relevant effect as measured by the ACR Pedi 70. Outcomes: Does intra-articular application of MSC induce disease remission in JIA. This will be measured by clinical criteria scoring the severity of swelling, pain, limitation of movement and simple laboratory parameters…	ACR Pediatric core set Adverse Events C reactive protein CHQ-PF50 Clinical Global Impression Magnetic Resonance Imaging Physician's Global Assessment	Efficacy > Patient Assessment Instruments Safety/Toxicity > Adverse Drug Reactions Efficacy > Inflammatory Assessment HEOR > Health-Related Quality Of Life (Patient Reported Outcomes) Efficacy > Patient Assessment Instruments Efficacy > Imaging Efficacy > Patient Assessment Instruments	Primary outcome: To offer an effective alternative for that category of JIA patients that is therapy-resistant. For this effectiveness the ACR Pediatric 70 criteria should be achieved. The ACR Pedi 70 criteria are defined as improvement of > or = 70% in at least 3 of 6 core response variables used to assess disease activity with no more than 1 variable worsening by > or = 30%. Core response varia…	ACR Pediatric core set Activities of Daily Living CHQ-PF50 Erythrocyte Sedimentation Rate Juvenile Arthritis Disease Activity Score Magnetic Resonance Imaging Minimal Disease Activity	Efficacy > Patient Assessment Instruments Efficacy > Patient Assessment Instruments HEOR > Health-Related Quality Of Life (Patient Reported Outcomes) Efficacy > Inflammatory Assessment Efficacy > Clinical Response Efficacy > Imaging Efficacy > Clinical Response	Secondary end point(s) Clinical outcomes: Most widely used questionnaire for JIA is the Childhood Health Assessment Questionnaire (C-HAQ). In children with JIA, a functional measure focused to assess the function of individual joint groups, the Juvenile Arthritis Functionality Scale (JAFS), detects with greater precision the functional impact of arthritis in specific body areas than does a standa…	2014-08-01	Actual	27.01	Anticipated	2016-10-31	Anticipated	12	Actual	2017-11-01	Anticipated	2018-06-13	Actual
193086	NCT01932658 TrialTroveID-193086 UCLA-001836	Autologous Hematopoietic Stem Cell Transplantation for Crohn's Disease Treatment	I	Terminated	Autoimmune/Inflammation	Crohn's Disease	Moderate; Remission; Treatment resistant	Crohn Disease	Trialtrove	University of California Los Angeles	Sponsor	Academic					autologous stem cell	Not applicable		Miscellaneous	Biological > Cellular > Cell origin; Biological > Cellular > Cell type > Stem cell						albumin; CRP	Diagnostic; Predictive; Predisposing; Prognostic	To evaluate the safety and potential clinical benefit of lymphoablation followed by autologous HSCT rescue in therapy refractory Crohn's disease.	Adverse Events Safety and Tolerability	Safety/Toxicity > Adverse Drug Reactions Safety/Toxicity > Safety And Tolerability	Primary Outcome Measures: The primary outcome to be measured is safety and clinical benefit of lymphoablation followed by autologous HSCT rescue in therapy refractory Crohn's disease. [ Time Frame: Month 1- 24 months post transplant ] Safety will be evaluated by the amount of related adverse events. All adverse events will be recorded in a standardized way and their relationship to the study prot…	Complete response Crohn's Disease Activity Index Inflammatory Bowel Disease Questionnaire Mucosal healing Systemic steroids	Efficacy > Clinical Response/Remission Efficacy > Clinical Response HEOR > Health-Related Quality Of Life (Patient Reported Outcomes) Efficacy > Clinical Response Efficacy > Clinical Response	Secondary Outcome Measures: Disease remission [ Time Frame: 6 and 12 months post transplant ] Second, to determine clinical benefit, the percentage of patients in sustained disease remission at 0, 2, 4, 6, 12 and 24 months post HSCT will be determined. Sustained disease remission is defined as a CDAI < 150 (Appendix 1) without the use of corticosteroids. In addition, mucosal healing will be asses…	2014-02-01	Actual	0.92	Anticipated	2014-03-01	Anticipated	24	Actual	2016-03-31	Anticipated			0	Anticipated
191489	EudraCT Number: 2010-023798-20 HLPDIG-2010-01 NCT01914887 TrialTroveID-191489	A Phase I/IIa Clinical Trial to Evaluate Safety and Efficacy of Adipose Tissue-derived Mesenchymal Stem Cells (ASC) on Induction to Remission in Ulcerative Colitis	I/II	Completed	Autoimmune/Inflammation	Ulcerative Colitis	Moderate; Remission	Colitis; Colitis, Ulcerative; Inflammatory Bowel Diseases; Ulcer	Trialtrove	(Other Hospital/Academic/Medical Center) (Other government agency)	Sponsor Collaborator	Academic Government					darvadstrocel			GI inflammatory/bowel disorders; Vulnerary	Biological > Cellular; Biological > Cellular > Cell origin > Allogeneic; Biological > Cellular > Cell type > Connective tissue cell > Adipocyte; Biological > Cellular > Cell type > Stem cell						albumin; TNF	Diagnostic; Predictive; Predisposing; Prognostic	To evaluate the feasibility and safety of endoscopic injection of adipose tissue-derived mesenchymal stem cells in human subjects with moderate active ulcerative colitis, assessing the absence of adverse events associated to the investigational drug, and to evaluate the efficacy of the treatment to induce remission of moderate active ulcerative colitis, by improvements in disease activity index, …	Adverse Events Safety and Tolerability Vital signs	Safety/Toxicity > Adverse Drug Reactions Safety/Toxicity > Safety And Tolerability Safety/Toxicity > Serious Adverse Events	Primary Outcome Measures: Safety [ Time Frame: Up to 12 weeks ] Evaluation of the presence of any event that could be considered adverse event, especially if it can be attributed to the investigational drug. Physical exam, vital signs, and laboratory tests (hemogram, biochemistry, coagulation, and cytokines) will be performed at 0, 9-10 days, and 4, 8, and 12 weeks.	C reactive protein Calprotectin Inflammatory Bowel Disease Questionnaire Quality of Life	Efficacy > Inflammatory Assessment Efficacy > Inflammatory Assessment HEOR > Health-Related Quality Of Life (Patient Reported Outcomes) HEOR > Health-Related Quality Of Life	Secondary Outcome Measures: Efficacy: Change from Baseline in Modified Truelove-Witts score [ Time Frame: Up to 12 weeks ] Remission will be considered if it descends below 11, and response if it diminishes at least 30%. Modified Truelove-Witts score will be evaluated at 0, 4, 8, and 12 weeks. Efficacy: Change from Baseline in Quality of Life index, Inflammatory Bowel Disease Questionnaire (IBDQ-…	2013-06-01	Actual	3	Anticipated	2013-08-31	Anticipated	3	Actual	2013-12-31	Anticipated			2.67	Anticipated
190110	CURE-iv KSB-RA NCT02221258 TrialTroveID-190110	Phase I Clinical Trial to Evaluate the Safety of FURESTEM-RA Inj. in Patients with Moderate to Severe Rheumatoid Arthritis	I	Completed	Autoimmune/Inflammation	Rheumatoid Arthritis	Moderate; Severe	Arthritis; Arthritis, Rheumatoid; Rheumatoid Arthritis	Trialtrove	KangStem (Other Hospital/Academic/Medical Center)	Sponsor Collaborator	Industry, all other pharma Academic	South Korea		Gwangmyeong		Furestem		Not applicable	GI inflammatory/bowel disorders; Antipruritic/inflamm, allergic; Antipsoriasis; Antiarthritic, other; Respiratory	Biological > Cellular > Cell origin > Allogeneic; Biological > Cellular > Cell type > Stem cell > Umbilical stem cell	undisclosed - DMARD			Anti-inflammatory	Small molecule > Synthetic small molecule	CRP; DMP1; PSMD11; RPS9; TNF	Diagnostic; Predictive; Predisposing; Prognostic	To evaluate the safety of FURESTEM-RA Inj. in patients with moderate to severe rheumatoid arthritis. The primary study objective was to evaluate the safety andtolerability of a single intravenous infusion of hUCB-MSCs instudy subjects. The secondary objective was to obtain a pre-liminary assessment of its efficacy. For the efficacy end points,changes of DAS28 and HAQ 4 weeks after the infusion we…	Adverse Events Cardiac Telemetry Safety and Tolerability Vital signs	Safety/Toxicity > Adverse Drug Reactions Safety/Toxicity > Cardiac Measures/Events Safety/Toxicity > Safety And Tolerability Safety/Toxicity > Serious Adverse Events	Primary Outcome Measures: Safety of FURESTEM-RA Inj. treatment [ Time Frame: 4 weeks follow-up after treatment ] Evaluate the number of adverse events, including clinically significant changes in physical examination, safety lab tests, ECG, vital signs				2014-10-01	Actual	10.97	Actual	2015-08-31	Actual	1	Actual	2015-10-01	Actual	2016-09-28	Actual	0.82	Actual
190101	AST MOMA EudraCT Number: 2011-002434-40 NCT01895244 TrialTroveID-190101	Highdose Chemotherapy and Transplantation of 34+ Selected Stem Cell for Progressive Systemic Sclerosis - Modification According to Manifestation	II	Completed	Autoimmune/Inflammation	Scleroderma	Systemic - cutaneous symptoms; Systemic - diffuse; Systemic - limited (CREST); Systemic - other symptoms	CREST Syndrome; Scleroderma, Diffuse; Scleroderma, Systemic; Systemic Scleroderma	Trialtrove	(Other Hospital/Academic/Medical Center)	Sponsor	Academic					autologous CD34+ stem cells, unspecified	Not applicable		Miscellaneous	Biological > Cellular > Cell origin; Biological > Cellular > Cell type > Stem cell	thiotepa undisclosed - anti-thymocyte globulin cyclophosphamide, unspecified	Microtubule inhibitor; DNA inhibitor Immunosuppressant DNA inhibitor	Unspecified	Anticancer, other; Haematological; Immunosuppressant Immunosuppressant Immunosuppressant	Small molecule > Synthetic small molecule Biological > Protein > Antibody > Non-monoclonal antibody; Small molecule > Synthetic small molecule Small molecule > Synthetic small molecule			To reduce treatment toxicity by reducing the dose of Cyclophosphamide (CYC) for mobilisation to 2x1g especially in patients with cardiac maniftations.			Primary Outcome Measures: Efficay - Overall survival [ Time Frame: 3 years ] Number of patients that are alive after 3 years Main objective of the trial: To optimise the treatment for severe systemic sclerosis with high dose chemotherapy and autologous stem cell transplantation by adapting the procedure to the individual organ manifestation.	Change in FVC DLCO Health Assessment Questionnaire modified Rodnan skin score Platelet count Pulmonary function test Safety and Tolerability Treatment related mortality	Efficacy > Respiratory Function Efficacy > Respiratory Function HEOR > Health-Related Quality Of Life (Patient Reported Outcomes) Efficacy > Patient Assessment Instruments Safety/Toxicity > Adverse Drug Reactions Efficacy > Patient Assessment Instruments Safety/Toxicity > Safety And Tolerability Safety/Toxicity > Serious Adverse Events	Secondary Outcome Measures: Safety - Treatment related mortality [ Time Frame: 100 days ] Treatment related mortality: number of patients who die during the first 100 days after transplantation Time to engraftment [ Time Frame: 2 months ] Time in days from day 0 to platelet count > 20.000 and granulocytes >500/µl Progression free survival [ Time Frame: 3 years ] Time after transplantation without…	2012-09-01	Actual	72.02	Actual	2018-09-02	Actual	36	Actual	2021-09-01	Actual			0.61	Actual
189693	KSB-CD KSTHD_FURESTEM-CD NCT02000362 TrialTroveID-189693	An Open-labelled, Multi Center, Comparative Phase I/IIa Clinical Trial to Evaluate the Efficacy and Safety of FURESTEM-CD Inj. in Patients with Moderately Active Crohn's Disease	I/II	Completed	Autoimmune/Inflammation	Crohn's Disease	Fistulizing; Moderate; Severe	Crohn Disease	Trialtrove	KangStem Asan Medical Center	Sponsor Collaborator	Industry, all other pharma Academic	South Korea		Gwangmyeong		Furestem		Not applicable	GI inflammatory/bowel disorders; Antipruritic/inflamm, allergic; Antipsoriasis; Antiarthritic, other; Respiratory	Biological > Cellular > Cell origin > Allogeneic; Biological > Cellular > Cell type > Stem cell > Umbilical stem cell						albumin; CRP; TNF	Diagnostic; Predictive; Predisposing; Prognostic	To evaluate Furestem-CD for the treatment of Crohn’s disease. The purpose of phase I clinical trial is to evaluate safety and efficacy in subjects with moderately active Crohn's disease after injection for 28days. The purpose of phase IIa clinical trial is to determine therapeutic safety and efficacy of FURESTEM-CD Inj. which is based on Crohn's disease activity index(CDAI)<150 after injection.	Adverse Events Clinical Remission	Safety/Toxicity > Adverse Drug Reactions Efficacy > Disease Progression	Primary Outcome Measures: Number of Participants with Adverse Events, Ratio of patients who is applicable to CDAI<150 [ Time Frame: 4 weeks follow-up after treatment, 12 weeks follow-up after treatment ] on phase 1, Phase 2a	C reactive protein Calprotectin Crohn's Disease Activity Index Fistula healing Inflammatory Bowel Disease Questionnaire SF-36	Efficacy > Inflammatory Assessment Efficacy > Inflammatory Assessment Efficacy > Clinical Response Efficacy > Clinical Response HEOR > Health-Related Quality Of Life (Patient Reported Outcomes) HEOR > Health-Related Quality Of Life (Patient Reported Outcomes)	Secondary Outcome Measures: the ratio of patients who reduce CDAI over 70 as contrasted with baseline value [ Time Frame: 12 weeks follow-up after treatment ] on phase 2a a variation of CRP value as contrasted with baseline [ Time Frame: 12 weeks follow-up after treatment ] on phase 2a a variation of MR enterographic score as contrasted with baseline [ Time Frame: 12 weeks follow-up after treatme…	2014-08-01	Actual	46.03	Anticipated	2018-06-02	Anticipated	3	Anticipated	2018-09-30	Anticipated			0.07	Anticipated
188230	NCT01874015 Royan-GI-003 TrialTroveID-188230	Transplantation of Bone Marrow Mesenchymal Stem Cell in Moderate to Severe Fistulizing Crohn's Disease	I	Completed	Autoimmune/Inflammation	Crohn's Disease	Fistulizing; Moderate; Severe; Treatment resistant	Crohn Disease	Trialtrove	(Other Hospital/Academic/Medical Center)	Sponsor	Academic					autologous cultured fibroblast autologous stem cell	Not applicable Not applicable		Dermatological Miscellaneous	Biological > Cellular > Cell origin; Biological > Cellular > Cell type > Stem cell								To assess the safety and feasibility of the transplantation of bone marrow derived mesenchymal stem cells (MSCs) in fistulizing Crohn's disease.	Fistula healing	Efficacy > Clinical Response	Primary Outcome Measures: Fistula closure [ Time Frame: 4months ] Evaluation the fistula closure after mesenchymal cell transplantation in patients with crohn's disease.	Crohn's Disease Activity Index	Efficacy > Clinical Response	Secondary Outcome Measures: CDAI [ Time Frame: 4months ] Evaluation the decrease of CDAI after mesenchymal cell transplantation.	2013-02-01	Actual	53.98	Anticipated	2017-08-02	Anticipated	4	Anticipated	2017-12-31	Anticipated			0.19	Anticipated
186105	13-I-0077 130077 NCT01851343 TrialTroveID-186105	An Open-Label, Phase 1 Study to Assess the Safety and Tolerability of Bone Marrow Stromal Cell Infusion for the Treatment of Moderate to Severe Inflammatory Bowel Disease	I	Terminated	Autoimmune/Inflammation	Crohn's Disease; Ulcerative Colitis	Moderate; Remission; Severe; Treatment resistant	Colitis, Ulcerative; Crohn Disease; Inflammatory Bowel Diseases; Intestinal Diseases	Trialtrove	National Institutes of Health/National Institute of Allergy and Infectious Diseases	Sponsor	Government					allogeneic stem cells	Not applicable		Antidiabetic; Anticancer, immunological; Cognition enhancer	Biological > Cellular > Cell origin; Biological > Cellular > Cell type > Stem cell						GPT; ITGBL1; TNF; TPMT	Diagnostic; Predictive; Predisposing; Prognostic	To look at the safety and effectiveness of bone marrow stromal cells (BMSC) infusions for moderate to severe crohn's disease (CD) and ulcerative colitis (UC). Outcomes: Response to study drug will be assessed in all patients by changes in symptom scores, endoscopic/histologic findings, quality of life scores, and immunologic/laboratory parameters.	Adverse Events Safety and Tolerability	Safety/Toxicity > Adverse Drug Reactions Safety/Toxicity > Safety And Tolerability	Primary Outcome Measures: Safety and tolerability, as measured by the presence of any AEs [ Time Frame: Day 0 through Week 16 ]	Mucosal healing	Efficacy > Clinical Response	Secondary Outcome Measures: Proportion of subjects who achieve clinical response and remission, mucosal healing, change in immunologic parameters and stability of remission/response at 3 months [ Time Frame: 3 months ]	2013-01-27	Actual	49.45	Actual	2017-03-12	Actual	4	Actual	2017-07-12	Actual			0.16	Actual
181083	EudraCT Number: 2012-005674-61 MSB-RA002 TrialTroveID-181083	A double-blind, randomized, placebo-controlled, multi-center, dose escalation study of a single intravenous infusion of Allogeneic Mesenchymal Precursor Cells (MPCs) in the treatment of biologic-naive patients with rheumatoid arthritis.	II	Completed	Autoimmune/Inflammation	Rheumatoid Arthritis	Early; Treatment naive	Arthritis, Rheumatoid; Rheumatoid Arthritis	Trialtrove	Mesoblast	Sponsor	Industry, all other pharma	Australia		Melbourne	3000	Rexlemestrocel-L, RA and diabetes, Mesoblast	Not applicable	Not applicable	Antidiabetic; Symptomatic antidiabetic; Cardiovascular; Antiarthritic, other; Osteoporosis treatment; Multiple sclerosis treatment; Antiasthma	Biological > Cellular > Cell origin > Allogeneic; Biological > Cellular > Cell type > Stem cell > Mesenchymal stem cell						FOXP3; TGFB1; TIMP1; TNF; TNFSF11	Diagnostic; Predictive; Predisposing; Prognostic	To evaluate the safety, tolerability and feasibility of a single intravenous (IV) infusion of allogeneic mesenchymal precursor cells (MPCs) compared to placebo at 12 weeks post-infusion in the treatment of patients with active rheumatoid arthritis (RA) who have not previously received treatment with biologics. To evaluate Mesenchymal Precursor Cells as a first-line biologic treatment in patients …	Adverse Events Cardiac Telemetry Change in FVC Change in oxygen saturation DLCO Percent change in FEV1 Pulmonary function test Radiographic scores Safety and Tolerability Spirometry Vital signs	Safety/Toxicity > Adverse Drug Reactions Safety/Toxicity > Cardiac Measures/Events Efficacy > Respiratory Function Efficacy > Respiratory Function Efficacy > Respiratory Function Efficacy > Respiratory Function Efficacy > Patient Assessment Instruments Efficacy > Imaging Safety/Toxicity > Safety And Tolerability Efficacy > Respiratory Function Safety/Toxicity > Serious Adverse Events	Primary end point(s): Primary objective Safety will be assessed by: -Adverse events/serious adverse events (“primary endpoint”) - Vital signs (BP, HR, RR, SpO2, temperature) - Physical examination - Clinical laboratory tests (hematology, biochemistry, and urinalysis, flow cytometry Class I and Class II PRA % with specificity, antibovine and antimurine antibody analysis) - Electrocardiogram (ECG) …	ACR20 ACR50 ACR70 Adverse Events C reactive protein Cardiac Telemetry Change in FVC Change in oxygen saturation DAS28 DLCO Health Assessment Questionnaire Disability Index Percent change in FEV1 Pulmonary function test Radiographic scores Safety and Tolerability SF-36 Spirometry Vital signs	Efficacy > Patient Assessment Instruments Efficacy > Patient Assessment Instruments Efficacy > Patient Assessment Instruments Safety/Toxicity > Adverse Drug Reactions Efficacy > Inflammatory Assessment Safety/Toxicity > Cardiac Measures/Events Efficacy > Respiratory Function Efficacy > Respiratory Function Efficacy > Clinical Response Efficacy > Respiratory Function HEOR > Health-Related Quality …	Secondary objectives of the trial: 1. To demonstrate the efficacy of a single intravenous infusion of allogeneic mesenchymal precursor cells (MPCs) compared to placebo at 12 weeks post-infusion with MPCs or placebo in the treatment of patients with active rheumatoid arthritis (RA) who have not previously received treatment with biologics. 2. To evaluate the long-term efficacy and safety of alloge…	2013-09-12	Actual					3	Actual
180547	CCT-PDA001-CD-003 NCT01769755 TrialTroveID-180547	A Randomized, Double-Blind, Placebo-Controlled Dose-Escalation Study to Determine the Safety and Efficacy of Intravenous Infusion of Human Placenta-Derived Cells (PDA001) for the Treatment of Crohn's Disease	I	Completed	Autoimmune/Inflammation	Crohn's Disease	Moderate; Severe; Treatment resistant	Crohn Disease	Trialtrove	Celularity Bristol-Myers Squibb/Celgene	Sponsor Collaborator	Industry, all other pharma Industry, Top 20 Pharma	United States United States	NJ NJ	New Jersey Princeton	07059 08543	cenplacel-L	Not applicable	Not applicable	GI inflammatory/bowel disorders; Anticancer, other; Immunosuppressant; Antiarthritic, other; Multiple sclerosis treatment; Neuroprotective; Respiratory	Biological > Cellular > Cell origin; Biological > Cellular > Cell type > Stem cell						GPT	Predisposing; Prognostic	To assess the safety and efficacy of intravenous (IV) PDA001 infused every two weeks for up to 5 total infusions in subjects with Crohn's disease who are refractory to one or more standard Crohn's disease therapies.	Adverse Events Safety and Tolerability Systemic steroids	Safety/Toxicity > Adverse Drug Reactions Safety/Toxicity > Safety And Tolerability Efficacy > Clinical Response	Primary Outcome Measures: Adverse Events [ Time Frame: Up to 1 year ] Number of participants experiencing adverse events during the initial and extended follow-up periods The primary objective of the study is to assess the safety and tolerability of ascending doses of IV PDA001 infused every other week for 8 weeks (5 total infusions) in subjects with CD with colonic involvement who are refractory…	Clinical Remission Crohn's Disease Activity Index Mucosal healing Quality of Life Systemic steroids	Efficacy > Disease Progression Efficacy > Clinical Response Efficacy > Clinical Response HEOR > Health-Related Quality Of Life Efficacy > Clinical Response	Secondary Outcome Measures: Clinical Response [ Time Frame: Up to 1 year ] A clinical response is defined as a reduction from baseline by 25% and or > or = 100 points in the Crohn's Disease Activity Index (CDAI) score. The Crohn's Disease Activity Index or CDAI is a research tool used to quantify the symptoms of patients with Crohn's disease. Clinical Remission [ Time Frame: Up to 1 year ] Clinic…	2013-03-01	Actual							2014-11-01	Actual
178718	NCT01741857 NJGLYY005 TrialTroveID-178718	Phase I/II: Umbilical Cord Derived Mesenchymal Stem Cells Transplantation For Active And Refractory Systemic Lupus Erythematosus	I/II	Completed	Autoimmune/Inflammation	Lupus	Moderate; Severe; Treatment resistant	Lupus Erythematosus, Systemic; Systemic Lupus Erythematosus	Trialtrove	(Other Hospital/Academic/Medical Center)	Sponsor	Academic					allogeneic stem cells	Not applicable		Antidiabetic; Anticancer, immunological; Cognition enhancer	Biological > Cellular > Cell origin; Biological > Cellular > Cell type > Stem cell						CD4; MAP3K1; NR3C2	Diagnostic; Predictive; Predisposing; Prognostic	To explore safety and efficacy of allogeneic umbilical cord (UC) derived mesenchymal stem cells transplantation (MSCT) to treat patients with active and refractory systemic lupus erythematosus (SLE) who have been resistant to multiple standard treatments.	BILAG	Efficacy > Patient Assessment Instruments	Primary Outcome Measures: * British Isles Lupus Assessment Group score (BILAG) [ Time Frame: up to 12 months ] Primary efficacy endpoints were major clinical response (MCR) and partial clinical response (PCR) assessed during the 12-months study.	Anti-dsDNA antibodies Complement levels Glomerular Filtration Rate SLEDAI	Efficacy > Inflammatory Assessment Efficacy > Inflammatory Assessment Efficacy > Renal Measurements Efficacy > Patient Assessment Instruments	Secondary Outcome Measures: * Lupus serology (Alb, ANA, dsDNA, C3, C4) [ Time Frame: pre-MSC transplantation, 1, 3, 6 and 12 months post MSC transplantation ] * Renal function (GFR, Blood Urea Nitrogen, urinalysis) [ Time Frame: pre-MSC transplantation, 1, 3, 6 and 12 months post MSC transplantation (for GFR assessed at baseline and 12 months after MSCT) ] Second endpoints included major clinical…	2009-12-01	Actual	8	Actual	2010-08-01	Actual	12	Actual	2011-08-01	Actual	2013-06-07	Actual	5	Actual
176503	2011-28 2011-A01228-33 NCT01813279 SCLERADEC-I TrialTroveID-176503	Assessment of the SC Reinjection of Human Autologous Adipose-derived Stromal Vascular Fraction (Celution System) in the Hands of Patients Suffering from Systemic Sclerosis	I/II	Completed	Autoimmune/Inflammation	Scleroderma	Systemic - diffuse; Systemic - limited (CREST); Systemic - vascular symptoms	CREST Syndrome; Scleroderma, Diffuse; Scleroderma, Systemic; Sclerosis; Systemic Scleroderma	Trialtrove	(Other Hospital/Academic/Medical Center)	Sponsor	Academic					ECCS-50	Angiogenesis stimulant	Not applicable	Alimentary/Metabolic, other; GI inflammatory/bowel disorders; Hepatoprotective; Stomatological; Radio/chemoprotective; Cardiovascular; Dermatological; Vulnerary; Urological; Antiarthritic, other; Musculoskeletal; Neuroprotective	Biological > Cellular > Cell origin > Autologous; Biological > Cellular > Cell type > Connective tissue cell > Adipocyte; Biological > Cellular > Cell type > Stem cell								To evaluate Cytori's cell therapy as a potential treatment for patients with limited and diffuse cutaneous systemic sclerosis. To evaluate the effects of injection of autologous stromal vascular fraction of adipose origin according to the system Celution (Cytori Therapeutics, Inc.., United Kingdom) in digital in patients with scleroderma cutaneous hands. Endpoints: Changes in hand disability and …	Safety and Tolerability	Safety/Toxicity > Safety And Tolerability	Primary endpoints: Safety and the improvement in function of the hands, as measured by the Cochin hand functional scale at six months. Primary Outcome Measures: * The improvement of the functional index of Cochin [ Time Frame: 2 years ]	Health Assessment Questionnaire Visual Analog Scale	HEOR > Health-Related Quality Of Life (Patient Reported Outcomes) Efficacy > Symptom Assessment (Patient Reported Outcomes)	Secondary Outcome Measures: * Analog visual scale ( EVA ) [ Time Frame: 24 MONTHS ] * Evaluation of the severity of the syndrome of Raynaud [ Time Frame: 24 months ] * The test HAMIS [ Time Frame: 24 months ] * The score of Rodnan modified in the hand [ Time Frame: 24 months ] * -The test HAMIS [ Time Frame: 24 months ] Secondary endpoints: Systemic sclerosis health assessment questionnaire.	2012-11-01	Actual	6	Actual	2013-05-02	Actual	6	Actual	2013-11-01	Actual	2014-08-11	Actual	2	Actual
[truncated: 58 more rows]
[truncated: 35 more columns]
